# Supplementary material for: Adult stem cell activity in naked mole rats for long-term tissue maintenance
Source: Nat Commun. 2023 Dec 20;14:8484. doi: 10.1038/s41467-023-44138-6 (PMC10733326; doi:10.1038/s41467-023-44138-6)
Supplement: Supplementary file 4 — Source Data [file 41467_2023_44138_MOESM4_ESM.xlsx]

## Sheet: Fig1a
crypt_id	individual_id	species	age (years)	n_cell_crypt	n_Lgr5_pos	Lgr5_per
lgr5_001	AC687	Mouse	1	35	3	8.57143
lgr5_002	AC687	Mouse	1	32	0	0
lgr5_003	AC687	Mouse	1	32	2	6.25
lgr5_004	AC687	Mouse	1	30	1	3.33333
lgr5_005	AC687	Mouse	1	31	1	3.22581
lgr5_006	AC687	Mouse	1	30	1	3.33333
lgr5_007	AC687	Mouse	1	31	4	12.9032
lgr5_008	AC687	Mouse	1	27	1	3.7037
lgr5_009	AC687	Mouse	1	24	2	8.33333
lgr5_010	AC687	Mouse	1	27	0	0
lgr5_011	AC687	Mouse	1	25	0	0
lgr5_012	AC687	Mouse	1	31	0	0
lgr5_013	AC687	Mouse	1	26	3	11.5385
lgr5_014	AC687	Mouse	1	35	3	8.57143
lgr5_015	AC687	Mouse	1	32	4	12.5
lgr5_016	AC687	Mouse	1	35	2	5.71429
lgr5_017	AC687	Mouse	1	32	0	0
lgr5_018	AC687	Mouse	1	29	4	13.7931
lgr5_019	AC687	Mouse	1	29	1	3.44828
lgr5_020	AC687	Mouse	1	30	2	6.66667
lgr5_021	AC687	Mouse	1	35	2	5.71429
lgr5_022	AC687	Mouse	1	36	0	0
lgr5_023	AC687	Mouse	1	32	0	0
lgr5_024	AC687	Mouse	1	36	2	5.55556
lgr5_025	AC687	Mouse	1	29	3	10.3448
Lgr5_026	AC687	Mouse	1	29	1	3.44828
Lgr5_027	AC687	Mouse	1	31	1	3.22581
Lgr5_028	AC687	Mouse	1	29	2	6.89655
Lgr5_029	AC687	Mouse	1	34	3	8.82353
Lgr5_030	AC687	Mouse	1	35	0	0
Lgr5_031	AC687	Mouse	1	45	1	2.22222
Lgr5_032	AC687	Mouse	1	32	2	6.25
Lgr5_033	AC687	Mouse	1	29	2	6.89655
Lgr5_034	AC687	Mouse	1	31	2	6.45161
Lgr5_035	AC687	Mouse	1	29	1	3.44828
Lgr5_036	AC687	Mouse	1	28	2	7.14286
Lgr5_037	AC687	Mouse	1	36	2	5.55556
Lgr5_038	AC687	Mouse	1	34	5	14.7059
lgr5_001	AC688	Mouse	1	34	4	11.7647
lgr5_002	AC688	Mouse	1	29	3	10.3448
lgr5_003	AC688	Mouse	1	32	1	3.125
lgr5_004	AC688	Mouse	1	36	2	5.55556
lgr5_005	AC688	Mouse	1	35	6	17.1429
lgr5_006	AC688	Mouse	1	35	5	14.2857
lgr5_007	AC688	Mouse	1	36	1	2.77778
lgr5_008	AC688	Mouse	1	34	2	5.88235
lgr5_009	AC688	Mouse	1	34	3	8.82353
lgr5_011	AC688	Mouse	1	36	3	8.33333
lgr5_012	AC688	Mouse	1	31	3	9.67742
lgr5_013	AC688	Mouse	1	37	3	8.10811
lgr5_014	AC688	Mouse	1	35	2	5.71429
lgr5_015	AC688	Mouse	1	35	2	5.71429
lgr5_016	AC688	Mouse	1	31	7	22.5806
lgr5_017	AC688	Mouse	1	34	4	11.7647
lgr5_018	AC688	Mouse	1	37	2	5.40541
lgr5_019	AC688	Mouse	1	39	2	5.12821
lgr5_020	AC688	Mouse	1	29	4	13.7931
lgr5_021	AC688	Mouse	1	32	4	12.5
lgr5_022	AC688	Mouse	1	34	3	8.82353
lgr5_023	AC688	Mouse	1	35	5	14.2857
lgr5_025	AC688	Mouse	1	30	3	10
Lgr5_026	AC688	Mouse	1	35	6	17.1429
Lgr5_027	AC688	Mouse	1	34	5	14.7059
Lgr5_028	AC688	Mouse	1	32	6	18.75
Lgr5_029	AC688	Mouse	1	30	3	10
Lgr5_030	AC688	Mouse	1	33	3	9.09091
Lgr5_031	AC688	Mouse	1	36	8	22.2222
Lgr5_032	AC688	Mouse	1	34	3	8.82353
Lgr5_033	AC688	Mouse	1	33	4	12.1212
Lgr5_034	AC688	Mouse	1	31	2	6.45161
Lgr5_035	AC688	Mouse	1	31	4	12.9032
Lgr5_036	AC688	Mouse	1	35	5	14.2857
Lgr5_037	AC688	Mouse	1	32	7	21.875
Lgr5_038	AC688	Mouse	1	37	6	16.2162
Lgr5_039	AC688	Mouse	1	36	0	0
Lgr5_040	AC688	Mouse	1	34	2	5.88235
Lgr5_041	AC688	Mouse	1	36	1	2.77778
Lgr5_042	AC688	Mouse	1	35	2	5.71429
Lgr5_043	AC688	Mouse	1	29	5	17.2414
Lgr5_044	AC688	Mouse	1	34	2	5.88235
Lgr5_046	AC688	Mouse	1	29	1	3.44828
Lgr5_047	AC688	Mouse	1	31	2	6.45161
Lgr5_048	AC688	Mouse	1	28	1	3.57143
Lgr5_049	AC688	Mouse	1	31	4	12.9032
Lgr5_050	AC688	Mouse	1	31	3	9.67742
lgr5_001	AC690	Mouse	1	38	3	7.89474
lgr5_002	AC690	Mouse	1	41	6	14.6341
lgr5_003	AC690	Mouse	1	40	6	15
lgr5_004	AC690	Mouse	1	36	3	8.33333
lgr5_005	AC690	Mouse	1	31	5	16.129
lgr5_006	AC690	Mouse	1	35	4	11.4286
lgr5_007	AC690	Mouse	1	37	8	21.6216
lgr5_008	AC690	Mouse	1	42	5	11.9048
lgr5_009	AC690	Mouse	1	37	6	16.2162
lgr5_010	AC690	Mouse	1	36	5	13.8889
lgr5_011	AC690	Mouse	1	31	3	9.67742
lgr5_012	AC690	Mouse	1	34	6	17.6471
lgr5_013	AC690	Mouse	1	28	3	10.7143
lgr5_014	AC690	Mouse	1	34	3	8.82353
lgr5_015	AC690	Mouse	1	40	6	15
lgr5_016	AC690	Mouse	1	32	5	15.625
lgr5_017	AC690	Mouse	1	32	4	12.5
lgr5_018	AC690	Mouse	1	37	4	10.8108
lgr5_019	AC690	Mouse	1	33	8	24.2424
lgr5_020	AC690	Mouse	1	33	7	21.2121
lgr5_021	AC690	Mouse	1	37	9	24.3243
lgr5_022	AC690	Mouse	1	34	5	14.7059
lgr5_023	AC690	Mouse	1	36	4	11.1111
lgr5_024	AC690	Mouse	1	38	8	21.0526
lgr5_025	AC690	Mouse	1	39	7	17.9487
Lgr5_026	AC690	Mouse	1	33	5	15.1515
Lgr5_027	AC690	Mouse	1	29	6	20.6897
Lgr5_028	AC690	Mouse	1	38	7	18.4211
Lgr5_029	AC690	Mouse	1	36	5	13.8889
Lgr5_030	AC690	Mouse	1	35	9	25.7143
Lgr5_031	AC690	Mouse	1	35	3	8.57143
Lgr5_032	AC690	Mouse	1	31	5	16.129
Lgr5_033	AC690	Mouse	1	34	5	14.7059
Lgr5_034	AC690	Mouse	1	45	7	15.5556
Lgr5_035	AC690	Mouse	1	37	4	10.8108
Lgr5_036	AC690	Mouse	1	38	8	21.0526
Lgr5_037	AC690	Mouse	1	33	11	33.3333
Lgr5_038	AC690	Mouse	1	37	4	10.8108
Lgr5_039	AC690	Mouse	1	36	7	19.4444
Lgr5_040	AC690	Mouse	1	35	1	2.85714
Lgr5_041	AC690	Mouse	1	31	4	12.9032
Lgr5_042	AC690	Mouse	1	35	5	14.2857
Lgr5_043	AC690	Mouse	1	25	6	24
Lgr5_044	AC690	Mouse	1	30	4	13.3333
Lgr5_045	AC690	Mouse	1	35	5	14.2857
Lgr5_046	AC690	Mouse	1	35	6	17.1429
Lgr5_047	AC690	Mouse	1	35	3	8.57143
Lgr5_048	AC690	Mouse	1	35	3	8.57143
Lgr5_049	AC690	Mouse	1	38	3	7.89474
Lgr5_050	AC690	Mouse	1	40	7	17.5
Lgr5_051	AC690	Mouse	1	37	0	0
Lgr5_052	AC690	Mouse	1	37	2	5.40541
Lgr5_053	AC690	Mouse	1	37	3	8.10811
lgr5_001	UP_1_1_13	NMR	1	39	6	15.3846
lgr5_002	UP_1_1_13	NMR	1	35	8	22.8571
lgr5_003	UP_1_1_13	NMR	1	36	4	11.1111
lgr5_004	UP_1_1_13	NMR	1	38	14	36.8421
lgr5_005	UP_1_1_13	NMR	1	39	12	30.7692
lgr5_006	UP_1_1_13	NMR	1	34	10	29.4118
lgr5_007	UP_1_1_13	NMR	1	32	6	18.75
lgr5_008	UP_1_1_13	NMR	1	36	5	13.8889
lgr5_009	UP_1_1_13	NMR	1	35	9	25.7143
lgr5_010	UP_1_1_13	NMR	1	39	9	23.0769
lgr5_011	UP_1_1_13	NMR	1	47	13	27.6596
lgr5_012	UP_1_1_13	NMR	1	41	10	24.3902
lgr5_013	UP_1_1_13	NMR	1	37	4	10.8108
lgr5_014	UP_1_1_13	NMR	1	36	8	22.2222
lgr5_015	UP_1_1_13	NMR	1	33	7	21.2121
lgr5_016	UP_1_1_13	NMR	1	41	5	12.1951
lgr5_017	UP_1_1_13	NMR	1	38	9	23.6842
lgr5_018	UP_1_1_13	NMR	1	38	16	42.1053
lgr5_019	UP_1_1_13	NMR	1	42	13	30.9524
lgr5_020	UP_1_1_13	NMR	1	41	10	24.3902
lgr5_021	UP_1_1_13	NMR	1	44	16	36.3636
lgr5_022	UP_1_1_13	NMR	1	40	14	35
lgr5_023	UP_1_1_13	NMR	1	33	8	24.2424
lgr5_024	UP_1_1_13	NMR	1	31	5	16.129
lgr5_025	UP_1_1_13	NMR	1	38	8	21.0526
Lgr5_026	UP_1_1_13	NMR	1	38	7	18.4211
Lgr5_027	UP_1_1_13	NMR	1	38	0	0
Lgr5_028	UP_1_1_13	NMR	1	34	7	20.5882
Lgr5_029	UP_1_1_13	NMR	1	37	7	18.9189
Lgr5_030	UP_1_1_13	NMR	1	32	9	28.125
Lgr5_031	UP_1_1_13	NMR	1	44	13	29.5455
Lgr5_032	UP_1_1_13	NMR	1	45	7	15.5556
Lgr5_033	UP_1_1_13	NMR	1	42	11	26.1905
Lgr5_034	UP_1_1_13	NMR	1	36	10	27.7778
Lgr5_035	UP_1_1_13	NMR	1	35	8	22.8571
Lgr5_036	UP_1_1_13	NMR	1	40	5	12.5
Lgr5_037	UP_1_1_13	NMR	1	44	12	27.2727
Lgr5_038	UP_1_1_13	NMR	1	43	16	37.2093
Lgr5_039	UP_1_1_13	NMR	1	46	12	26.087
Lgr5_040	UP_1_1_13	NMR	1	45	15	33.3333
Lgr5_041	UP_1_1_13	NMR	1	40	8	20
Lgr5_042	UP_1_1_13	NMR	1	39	13	33.3333
Lgr5_043	UP_1_1_13	NMR	1	42	11	26.1905
Lgr5_044	UP_1_1_13	NMR	1	41	14	34.1463
Lgr5_045	UP_1_1_13	NMR	1	43	15	34.8837
Lgr5_046	UP_1_1_13	NMR	1	43	13	30.2326
Lgr5_047	UP_1_1_13	NMR	1	31	5	16.129
Lgr5_048	UP_1_1_13	NMR	1	37	11	29.7297
Lgr5_049	UP_1_1_13	NMR	1	38	8	21.0526
Lgr5_050	UP_1_1_13	NMR	1	36	11	30.5556
lgr5_001	UP_1_1_14	NMR	1	39	10	25.641
lgr5_002	UP_1_1_14	NMR	1	40	10	25
lgr5_003	UP_1_1_14	NMR	1	37	3	8.10811
lgr5_004	UP_1_1_14	NMR	1	45	9	20
lgr5_005	UP_1_1_14	NMR	1	36	6	16.6667
lgr5_006	UP_1_1_14	NMR	1	40	7	17.5
lgr5_007	UP_1_1_14	NMR	1	39	7	17.9487
lgr5_008	UP_1_1_14	NMR	1	41	11	26.8293
lgr5_009	UP_1_1_14	NMR	1	40	4	10
lgr5_010	UP_1_1_14	NMR	1	42	11	26.1905
lgr5_011	UP_1_1_14	NMR	1	51	15	29.4118
lgr5_012	UP_1_1_14	NMR	1	43	12	27.907
lgr5_013	UP_1_1_14	NMR	1	38	6	15.7895
lgr5_014	UP_1_1_14	NMR	1	39	10	25.641
lgr5_015	UP_1_1_14	NMR	1	40	9	22.5
lgr5_016	UP_1_1_14	NMR	1	51	6	11.7647
lgr5_017	UP_1_1_14	NMR	1	39	14	35.8974
lgr5_018	UP_1_1_14	NMR	1	37	14	37.8378
lgr5_019	UP_1_1_14	NMR	1	36	6	16.6667
lgr5_020	UP_1_1_14	NMR	1	40	9	22.5
lgr5_021	UP_1_1_14	NMR	1	48	15	31.25
lgr5_025	UP_1_1_14	NMR	1	45	15	33.3333
Lgr5_026	UP_1_1_14	NMR	1	40	17	42.5
Lgr5_027	UP_1_1_14	NMR	1	40	11	27.5
Lgr5_028	UP_1_1_14	NMR	1	42	12	28.5714
Lgr5_029	UP_1_1_14	NMR	1	40	10	25
Lgr5_030	UP_1_1_14	NMR	1	37	13	35.1351
Lgr5_031	UP_1_1_14	NMR	1	32	10	31.25
Lgr5_032	UP_1_1_14	NMR	1	41	14	34.1463
Lgr5_033	UP_1_1_14	NMR	1	51	16	31.3725
Lgr5_034	UP_1_1_14	NMR	1	32	8	25
Lgr5_035	UP_1_1_14	NMR	1	44	17	38.6364
Lgr5_036	UP_1_1_14	NMR	1	42	15	35.7143
Lgr5_037	UP_1_1_14	NMR	1	42	17	40.4762
Lgr5_038	UP_1_1_14	NMR	1	46	17	36.9565
Lgr5_039	UP_1_1_14	NMR	1	40	20	50
Lgr5_040	UP_1_1_14	NMR	1	43	10	23.2558
Lgr5_041	UP_1_1_14	NMR	1	33	10	30.303
Lgr5_042	UP_1_1_14	NMR	1	34	8	23.5294
Lgr5_043	UP_1_1_14	NMR	1	31	7	22.5806
Lgr5_044	UP_1_1_14	NMR	1	41	10	24.3902
Lgr5_045	UP_1_1_14	NMR	1	41	14	34.1463
Lgr5_046	UP_1_1_14	NMR	1	38	13	34.2105
Lgr5_047	UP_1_1_14	NMR	1	46	12	26.087
Lgr5_048	UP_1_1_14	NMR	1	43	12	27.907
Lgr5_049	UP_1_1_14	NMR	1	45	12	26.6667
Lgr5_050	UP_1_1_14	NMR	1	46	9	19.5652
Lgr5_051	UP_1_1_14	NMR	1	40	9	22.5
Lgr5_052	UP_1_1_14	NMR	1	35	10	28.5714
lgr5_001	UP_1_1_15	NMR	1	32	7	21.875
lgr5_002	UP_1_1_15	NMR	1	46	6	13.0435
lgr5_003	UP_1_1_15	NMR	1	36	4	11.1111
lgr5_004	UP_1_1_15	NMR	1	45	4	8.88889
lgr5_005	UP_1_1_15	NMR	1	40	8	20
lgr5_006	UP_1_1_15	NMR	1	37	11	29.7297
lgr5_007	UP_1_1_15	NMR	1	37	11	29.7297
lgr5_008	UP_1_1_15	NMR	1	29	9	31.0345
lgr5_009	UP_1_1_15	NMR	1	41	12	29.2683
lgr5_010	UP_1_1_15	NMR	1	45	16	35.5556
lgr5_011	UP_1_1_15	NMR	1	40	21	52.5
lgr5_012	UP_1_1_15	NMR	1	39	13	33.3333
lgr5_013	UP_1_1_15	NMR	1	45	12	26.6667
lgr5_014	UP_1_1_15	NMR	1	38	8	21.0526
lgr5_015	UP_1_1_15	NMR	1	49	15	30.6122
lgr5_016	UP_1_1_15	NMR	1	29	7	24.1379
lgr5_017	UP_1_1_15	NMR	1	29	8	27.5862
lgr5_018	UP_1_1_15	NMR	1	45	12	26.6667
lgr5_019	UP_1_1_15	NMR	1	33	7	21.2121
lgr5_020	UP_1_1_15	NMR	1	42	8	19.0476
lgr5_021	UP_1_1_15	NMR	1	48	20	41.6667
lgr5_022	UP_1_1_15	NMR	1	35	10	28.5714
lgr5_023	UP_1_1_15	NMR	1	49	13	26.5306
lgr5_024	UP_1_1_15	NMR	1	42	11	26.1905
lgr5_025	UP_1_1_15	NMR	1	39	9	23.0769
Lgr5_026	UP_1_1_15	NMR	1	39	8	20.5128
Lgr5_027	UP_1_1_15	NMR	1	45	11	24.4444
Lgr5_028	UP_1_1_15	NMR	1	41	10	24.3902
Lgr5_029	UP_1_1_15	NMR	1	42	10	23.8095
Lgr5_030	UP_1_1_15	NMR	1	31	8	25.8065
Lgr5_031	UP_1_1_15	NMR	1	40	19	47.5
Lgr5_032	UP_1_1_15	NMR	1	48	12	25
Lgr5_033	UP_1_1_15	NMR	1	42	14	33.3333
Lgr5_034	UP_1_1_15	NMR	1	52	18	34.6154
Lgr5_035	UP_1_1_15	NMR	1	31	10	32.2581
Lgr5_036	UP_1_1_15	NMR	1	44	9	20.4545
Lgr5_037	UP_1_1_15	NMR	1	41	10	24.3902
Lgr5_038	UP_1_1_15	NMR	1	33	12	36.3636
Lgr5_039	UP_1_1_15	NMR	1	46	15	32.6087
Lgr5_040	UP_1_1_15	NMR	1	49	18	36.7347
Lgr5_041	UP_1_1_15	NMR	1	43	16	37.2093
Lgr5_042	UP_1_1_15	NMR	1	36	14	38.8889
Lgr5_043	UP_1_1_15	NMR	1	36	12	33.3333
Lgr5_044	UP_1_1_15	NMR	1	33	10	30.303
Lgr5_045	UP_1_1_15	NMR	1	47	16	34.0426
Lgr5_046	UP_1_1_15	NMR	1	35	10	28.5714
Lgr5_047	UP_1_1_15	NMR	1	38	10	26.3158
Lgr5_048	UP_1_1_15	NMR	1	37	12	32.4324

## Sheet: Fig1b
crypt_id	individual_id	species	age (years)	n_cell_crypt	n_Lgr5_pos	Lgr5_per
LK_001	OX014	Human	28	159	7	4.40252
LK_005	OX014	Human	28	141	5	3.5461
LK_006	OX014	Human	28	151	4	2.64901
LK_010	OX014	Human	28	132	5	3.78788
LK_00b	OX014	Human	28	150	5	3.33333
LK_00c	OX014	Human	28	146	7	4.79452
LK_08b	OX014	Human	28	154	7	4.54545
LK_08c	OX014	Human	28	146	6	4.10959
LK_002	GI7772	Human	30	177	10	5.64972
LK_004	GI7772	Human	30	140	3	2.14286
LK_007	GI7772	Human	30	139	3	2.15827
LK_008	GI7772	Human	30	130	6	4.61538
LK_002	GI4792	Human	32	201	3	1.49254
LK_003	GI4792	Human	32	155	2	1.29032
LK_007	GI4792	Human	32	146	5	3.42466
LK_001	OX020	Human	33	116	2	1.72414
LK_002	OX020	Human	33	143	10	6.99301
LK_003	OX020	Human	33	130	10	7.69231
LK_004	OX020	Human	33	177	15	8.47458
LK_005	OX020	Human	33	159	10	6.28931
LK_006	OX020	Human	33	129	7	5.42636
LK_007	OX020	Human	33	134	8	5.97015
LK_008	OX020	Human	33	135	8	5.92593
LK_009	OX020	Human	33	135	4	2.96296
LK_010	OX020	Human	33	133	5	3.7594
LK_011	OX020	Human	33	149	9	6.04027
LK_08e	OX020	Human	33	140	9	6.42857
LK_08f	OX020	Human	33	140	7	5
LK_08k	OX020	Human	33	154	7	4.54545
LK_08l	OX020	Human	33	150	5	3.33333
lgr5_001	AC687	Mouse	1	35	1	2.85714
lgr5_002	AC687	Mouse	1	46	0	0
lgr5_003	AC687	Mouse	1	45	3	6.66667
lgr5_004	AC687	Mouse	1	47	1	2.12766
lgr5_005	AC687	Mouse	1	50	2	4
lgr5_006	AC687	Mouse	1	48	1	2.08333
lgr5_007	AC687	Mouse	1	40	1	2.5
lgr5_008	AC687	Mouse	1	41	0	0
lgr5_009	AC687	Mouse	1	46	0	0
lgr5_010	AC687	Mouse	1	45	3	6.66667
lgr5_011	AC687	Mouse	1	45	1	2.22222
lgr5_012	AC687	Mouse	1	49	0	0
lgr5_013	AC687	Mouse	1	43	0	0
lgr5_014	AC687	Mouse	1	51	0	0
lgr5_015	AC687	Mouse	1	48	1	2.08333
lgr5_016	AC687	Mouse	1	61	0	0
lgr5_017	AC687	Mouse	1	51	0	0
lgr5_018	AC687	Mouse	1	58	1	1.72414
lgr5_019	AC687	Mouse	1	49	0	0
lgr5_020	AC687	Mouse	1	43	0	0
lgr5_021	AC687	Mouse	1	44	1	2.27273
Lgr5_032	AC687	Mouse	1	50	1	2
Lgr5_033	AC687	Mouse	1	51	4	7.84314
Lgr5_035	AC687	Mouse	1	54	1	1.85185
Lgr5_036	AC687	Mouse	1	47	2	4.25532
Lgr5_037	AC687	Mouse	1	52	1	1.92308
Lgr5_038	AC687	Mouse	1	45	1	2.22222
lgr5_001	AC688	Mouse	1	52	7	13.4615
lgr5_002	AC688	Mouse	1	47	5	10.6383
lgr5_003	AC688	Mouse	1	45	3	6.66667
lgr5_004	AC688	Mouse	1	35	5	14.2857
lgr5_005	AC688	Mouse	1	47	4	8.51064
lgr5_006	AC688	Mouse	1	46	5	10.8696
lgr5_007	AC688	Mouse	1	42	3	7.14286
lgr5_008	AC688	Mouse	1	40	5	12.5
lgr5_009	AC688	Mouse	1	50	0	0
lgr5_010	AC688	Mouse	1	50	0	0
lgr5_011	AC688	Mouse	1	54	2	3.7037
lgr5_012	AC688	Mouse	1	52	2	3.84615
lgr5_013	AC688	Mouse	1	54	2	3.7037
lgr5_014	AC688	Mouse	1	53	1	1.88679
lgr5_015	AC688	Mouse	1	47	0	0
lgr5_016	AC688	Mouse	1	59	5	8.47458
lgr5_017	AC688	Mouse	1	59	2	3.38983
lgr5_018	AC688	Mouse	1	53	4	7.54717
lgr5_019	AC688	Mouse	1	49	6	12.2449
lgr5_020	AC688	Mouse	1	54	0	0
lgr5_021	AC688	Mouse	1	43	2	4.65116
lgr5_022	AC688	Mouse	1	54	5	9.25926
lgr5_023	AC688	Mouse	1	53	6	11.3208
lgr5_024	AC688	Mouse	1	53	2	3.77358
lgr5_025	AC688	Mouse	1	47	5	10.6383
Lgr5_026	AC688	Mouse	1	48	1	2.08333
Lgr5_027	AC688	Mouse	1	43	1	2.32558
Lgr5_028	AC688	Mouse	1	48	3	6.25
Lgr5_029	AC688	Mouse	1	52	6	11.5385
Lgr5_030	AC688	Mouse	1	49	2	4.08163
Lgr5_031	AC688	Mouse	1	61	1	1.63934
Lgr5_032	AC688	Mouse	1	50	0	0
Lgr5_033	AC688	Mouse	1	54	1	1.85185
Lgr5_034	AC688	Mouse	1	54	0	0
Lgr5_035	AC688	Mouse	1	59	1	1.69492
Lgr5_036	AC688	Mouse	1	50	1	2
Lgr5_037	AC688	Mouse	1	53	0	0
Lgr5_038	AC688	Mouse	1	48	1	2.08333
Lgr5_039	AC688	Mouse	1	51	1	1.96078
Lgr5_040	AC688	Mouse	1	49	3	6.12245
Lgr5_041	AC688	Mouse	1	54	2	3.7037
Lgr5_042	AC688	Mouse	1	52	4	7.69231
Lgr5_043	AC688	Mouse	1	52	0	0
lgr5_001	AC690	Mouse	1	51	2	3.92157
lgr5_002	AC690	Mouse	1	45	6	13.3333
lgr5_003	AC690	Mouse	1	49	4	8.16327
lgr5_004	AC690	Mouse	1	51	2	3.92157
lgr5_005	AC690	Mouse	1	40	3	7.5
lgr5_006	AC690	Mouse	1	55	5	9.09091
lgr5_007	AC690	Mouse	1	43	6	13.9535
lgr5_008	AC690	Mouse	1	55	5	9.09091
lgr5_009	AC690	Mouse	1	45	4	8.88889
lgr5_010	AC690	Mouse	1	50	2	4
lgr5_011	AC690	Mouse	1	52	5	9.61538
lgr5_012	AC690	Mouse	1	49	6	12.2449
lgr5_013	AC690	Mouse	1	50	3	6
lgr5_014	AC690	Mouse	1	53	1	1.88679
lgr5_015	AC690	Mouse	1	51	7	13.7255
lgr5_016	AC690	Mouse	1	50	1	2
lgr5_017	AC690	Mouse	1	55	3	5.45455
lgr5_018	AC690	Mouse	1	54	1	1.85185
lgr5_019	AC690	Mouse	1	56	1	1.78571
lgr5_020	AC690	Mouse	1	53	3	5.66038
lgr5_021	AC690	Mouse	1	47	8	17.0213
lgr5_022	AC690	Mouse	1	50	4	8
lgr5_023	AC690	Mouse	1	50	4	8
lgr5_024	AC690	Mouse	1	46	5	10.8696
lgr5_025	AC690	Mouse	1	43	4	9.30233
Lgr5_026	AC690	Mouse	1	55	5	9.09091
Lgr5_027	AC690	Mouse	1	53	5	9.43396
Lgr5_028	AC690	Mouse	1	43	1	2.32558
Lgr5_029	AC690	Mouse	1	59	0	0
Lgr5_030	AC690	Mouse	1	63	2	3.1746
Lgr5_031	AC690	Mouse	1	63	1	1.5873
Lgr5_032	AC690	Mouse	1	59	0	0
Lgr5_033	AC690	Mouse	1	44	0	0
Lgr5_034	AC690	Mouse	1	50	3	6
Lgr5_035	AC690	Mouse	1	50	0	0
Lgr5_036	AC690	Mouse	1	59	3	5.08475
Lgr5_037	AC690	Mouse	1	55	0	0
Lgr5_038	AC690	Mouse	1	60	0	0
Lgr5_039	AC690	Mouse	1	49	0	0
Lgr5_040	AC690	Mouse	1	43	1	2.32558
Lgr5_041	AC690	Mouse	1	40	0	0
Lgr5_042	AC690	Mouse	1	50	0	0
Lgr5_043	AC690	Mouse	1	43	0	0
Lgr5_044	AC690	Mouse	1	44	0	0
Lgr5_045	AC690	Mouse	1	44	0	0
Lgr5_046	AC690	Mouse	1	50	0	0
Lgr5_047	AC690	Mouse	1	44	2	4.54545
Lgr5_048	AC690	Mouse	1	56	0	0
Lgr5_049	AC690	Mouse	1	50	0	0
Lgr5_050	AC690	Mouse	1	53	0	0
Lgr5_051	AC690	Mouse	1	43	4	9.30233
Lgr5_052	AC690	Mouse	1	45	3	6.66667
Lgr5_053	AC690	Mouse	1	47	2	4.25532
Lgr5_054	AC690	Mouse	1	51	0	0
Lgr5_055	AC690	Mouse	1	56	0	0
Lgr5_056	AC690	Mouse	1	50	1	2
Lgr5_057	AC690	Mouse	1	50	2	4
Lgr5_058	AC690	Mouse	1	53	2	3.77358
Lgr5_059	AC690	Mouse	1	60	0	0
lgr5_001	UP_1_1_13	NMR	1	49	1	2.04082
lgr5_002	UP_1_1_13	NMR	1	49	2	4.08163
lgr5_003	UP_1_1_13	NMR	1	48	5	10.4167
lgr5_004	UP_1_1_13	NMR	1	43	3	6.97674
lgr5_005	UP_1_1_13	NMR	1	50	1	2
lgr5_006	UP_1_1_13	NMR	1	49	2	4.08163
lgr5_007	UP_1_1_13	NMR	1	45	3	6.66667
lgr5_008	UP_1_1_13	NMR	1	49	3	6.12245
lgr5_009	UP_1_1_13	NMR	1	49	3	6.12245
lgr5_010	UP_1_1_13	NMR	1	43	3	6.97674
lgr5_011	UP_1_1_13	NMR	1	47	0	0
lgr5_012	UP_1_1_13	NMR	1	43	0	0
lgr5_013	UP_1_1_13	NMR	1	45	0	0
lgr5_014	UP_1_1_13	NMR	1	44	2	4.54545
lgr5_015	UP_1_1_13	NMR	1	46	3	6.52174
lgr5_016	UP_1_1_13	NMR	1	43	2	4.65116
lgr5_017	UP_1_1_13	NMR	1	43	6	13.9535
lgr5_018	UP_1_1_13	NMR	1	49	4	8.16327
lgr5_019	UP_1_1_13	NMR	1	49	1	2.04082
lgr5_020	UP_1_1_13	NMR	1	43	2	4.65116
lgr5_021	UP_1_1_13	NMR	1	49	2	4.08163
lgr5_022	UP_1_1_13	NMR	1	43	4	9.30233
lgr5_023	UP_1_1_13	NMR	1	50	1	2
lgr5_024	UP_1_1_13	NMR	1	52	5	9.61538
lgr5_025	UP_1_1_13	NMR	1	44	0	0
Lgr5_026	UP_1_1_13	NMR	1	53	2	3.77358
Lgr5_027	UP_1_1_13	NMR	1	49	6	12.2449
Lgr5_028	UP_1_1_13	NMR	1	43	3	6.97674
Lgr5_029	UP_1_1_13	NMR	1	50	3	6
Lgr5_030	UP_1_1_13	NMR	1	43	2	4.65116
Lgr5_031	UP_1_1_13	NMR	1	49	1	2.04082
Lgr5_032	UP_1_1_13	NMR	1	43	1	2.32558
Lgr5_033	UP_1_1_13	NMR	1	57	0	0
Lgr5_034	UP_1_1_13	NMR	1	49	3	6.12245
Lgr5_035	UP_1_1_13	NMR	1	45	4	8.88889
Lgr5_036	UP_1_1_13	NMR	1	43	4	9.30233
Lgr5_037	UP_1_1_13	NMR	1	49	2	4.08163
Lgr5_038	UP_1_1_13	NMR	1	43	2	4.65116
Lgr5_039	UP_1_1_13	NMR	1	43	1	2.32558
Lgr5_040	UP_1_1_13	NMR	1	43	1	2.32558
Lgr5_041	UP_1_1_13	NMR	1	35	1	2.85714
Lgr5_042	UP_1_1_13	NMR	1	43	3	6.97674
Lgr5_043	UP_1_1_13	NMR	1	43	2	4.65116
Lgr5_044	UP_1_1_13	NMR	1	34	2	5.88235
Lgr5_045	UP_1_1_13	NMR	1	42	3	7.14286
Lgr5_046	UP_1_1_13	NMR	1	39	3	7.69231
Lgr5_047	UP_1_1_13	NMR	1	40	4	10
Lgr5_048	UP_1_1_13	NMR	1	33	2	6.06061
Lgr5_049	UP_1_1_13	NMR	1	43	4	9.30233
Lgr5_050	UP_1_1_13	NMR	1	43	1	2.32558
lgr5_001	UP_1_1_14	NMR	1	29	3	10.3448
lgr5_002	UP_1_1_14	NMR	1	16	4	25
lgr5_003	UP_1_1_14	NMR	1	45	2	4.44444
lgr5_004	UP_1_1_14	NMR	1	39	0	0
lgr5_005	UP_1_1_14	NMR	1	45	1	2.22222
lgr5_006	UP_1_1_14	NMR	1	49	5	10.2041
lgr5_007	UP_1_1_14	NMR	1	45	1	2.22222
lgr5_008	UP_1_1_14	NMR	1	41	3	7.31707
lgr5_009	UP_1_1_14	NMR	1	39	4	10.2564
lgr5_010	UP_1_1_14	NMR	1	47	2	4.25532
lgr5_011	UP_1_1_14	NMR	1	49	5	10.2041
lgr5_012	UP_1_1_14	NMR	1	52	2	3.84615
lgr5_013	UP_1_1_14	NMR	1	46	2	4.34783
lgr5_014	UP_1_1_14	NMR	1	45	3	6.66667
lgr5_015	UP_1_1_14	NMR	1	40	1	2.5
lgr5_016	UP_1_1_14	NMR	1	33	3	9.09091
lgr5_017	UP_1_1_14	NMR	1	49	5	10.2041
lgr5_018	UP_1_1_14	NMR	1	43	4	9.30233
lgr5_019	UP_1_1_14	NMR	1	49	5	10.2041
lgr5_020	UP_1_1_14	NMR	1	44	3	6.81818
lgr5_021	UP_1_1_14	NMR	1	42	8	19.0476
lgr5_022	UP_1_1_14	NMR	1	44	11	25
lgr5_023	UP_1_1_14	NMR	1	43	8	18.6047
lgr5_024	UP_1_1_14	NMR	1	44	3	6.81818
lgr5_025	UP_1_1_14	NMR	1	39	6	15.3846
Lgr5_026	UP_1_1_14	NMR	1	47	2	4.25532
Lgr5_027	UP_1_1_14	NMR	1	43	1	2.32558
Lgr5_028	UP_1_1_14	NMR	1	41	2	4.87805
Lgr5_029	UP_1_1_14	NMR	1	48	9	18.75
Lgr5_030	UP_1_1_14	NMR	1	41	5	12.1951
Lgr5_031	UP_1_1_14	NMR	1	42	3	7.14286
Lgr5_032	UP_1_1_14	NMR	1	43	3	6.97674
Lgr5_033	UP_1_1_14	NMR	1	40	5	12.5
Lgr5_034	UP_1_1_14	NMR	1	53	5	9.43396
Lgr5_035	UP_1_1_14	NMR	1	49	6	12.2449
Lgr5_036	UP_1_1_14	NMR	1	55	4	7.27273
Lgr5_037	UP_1_1_14	NMR	1	49	7	14.2857
Lgr5_038	UP_1_1_14	NMR	1	44	6	13.6364
Lgr5_039	UP_1_1_14	NMR	1	44	3	6.81818
Lgr5_040	UP_1_1_14	NMR	1	43	5	11.6279
Lgr5_041	UP_1_1_14	NMR	1	40	4	10
Lgr5_042	UP_1_1_14	NMR	1	44	4	9.09091
Lgr5_043	UP_1_1_14	NMR	1	45	6	13.3333
Lgr5_044	UP_1_1_14	NMR	1	38	3	7.89474
Lgr5_045	UP_1_1_14	NMR	1	43	4	9.30233
Lgr5_046	UP_1_1_14	NMR	1	42	3	7.14286
Lgr5_047	UP_1_1_14	NMR	1	38	2	5.26316
Lgr5_048	UP_1_1_14	NMR	1	41	4	9.7561
Lgr5_049	UP_1_1_14	NMR	1	43	4	9.30233
Lgr5_050	UP_1_1_14	NMR	1	44	0	0
Lgr5_051	UP_1_1_14	NMR	1	43	3	6.97674
Lgr5_052	UP_1_1_14	NMR	1	45	2	4.44444
Lgr5_053	UP_1_1_14	NMR	1	48	3	6.25
Lgr5_054	UP_1_1_14	NMR	1	43	3	6.97674
Lgr5_055	UP_1_1_14	NMR	1	38	4	10.5263
Lgr5_056	UP_1_1_14	NMR	1	38	3	7.89474
Lgr5_057	UP_1_1_14	NMR	1	40	2	5
Lgr5_058	UP_1_1_14	NMR	1	33	3	9.09091
lgr5_001	UP_1_1_15	NMR	1	39	3	7.69231
lgr5_002	UP_1_1_15	NMR	1	38	1	2.63158
lgr5_003	UP_1_1_15	NMR	1	40	2	5
lgr5_004	UP_1_1_15	NMR	1	38	3	7.89474
lgr5_005	UP_1_1_15	NMR	1	37	4	10.8108
lgr5_006	UP_1_1_15	NMR	1	37	4	10.8108
lgr5_007	UP_1_1_15	NMR	1	37	2	5.40541
lgr5_008	UP_1_1_15	NMR	1	42	7	16.6667
lgr5_009	UP_1_1_15	NMR	1	41	3	7.31707
lgr5_010	UP_1_1_15	NMR	1	42	6	14.2857
lgr5_011	UP_1_1_15	NMR	1	41	4	9.7561
lgr5_012	UP_1_1_15	NMR	1	47	4	8.51064
lgr5_013	UP_1_1_15	NMR	1	35	1	2.85714
lgr5_014	UP_1_1_15	NMR	1	41	3	7.31707
lgr5_015	UP_1_1_15	NMR	1	46	1	2.17391
lgr5_016	UP_1_1_15	NMR	1	42	1	2.38095
lgr5_017	UP_1_1_15	NMR	1	35	2	5.71429
lgr5_018	UP_1_1_15	NMR	1	42	4	9.52381
lgr5_019	UP_1_1_15	NMR	1	39	4	10.2564
lgr5_020	UP_1_1_15	NMR	1	35	2	5.71429
lgr5_021	UP_1_1_15	NMR	1	37	2	5.40541
lgr5_022	UP_1_1_15	NMR	1	43	2	4.65116
lgr5_023	UP_1_1_15	NMR	1	40	1	2.5
lgr5_024	UP_1_1_15	NMR	1	48	2	4.16667
lgr5_025	UP_1_1_15	NMR	1	47	0	0
Lgr5_026	UP_1_1_15	NMR	1	45	2	4.44444
Lgr5_027	UP_1_1_15	NMR	1	50	1	2
Lgr5_028	UP_1_1_15	NMR	1	40	0	0
Lgr5_029	UP_1_1_15	NMR	1	43	1	2.32558
Lgr5_030	UP_1_1_15	NMR	1	40	1	2.5
Lgr5_031	UP_1_1_15	NMR	1	41	2	4.87805
Lgr5_032	UP_1_1_15	NMR	1	43	1	2.32558
Lgr5_033	UP_1_1_15	NMR	1	48	1	2.08333
Lgr5_034	UP_1_1_15	NMR	1	44	4	9.09091
Lgr5_035	UP_1_1_15	NMR	1	40	2	5
Lgr5_036	UP_1_1_15	NMR	1	45	1	2.22222
Lgr5_037	UP_1_1_15	NMR	1	43	1	2.32558
Lgr5_038	UP_1_1_15	NMR	1	37	1	2.7027
Lgr5_039	UP_1_1_15	NMR	1	45	0	0
Lgr5_040	UP_1_1_15	NMR	1	43	1	2.32558
Lgr5_041	UP_1_1_15	NMR	1	43	1	2.32558
Lgr5_042	UP_1_1_15	NMR	1	49	0	0

## Sheet: Fig1c
crypt_id	crypt_side	individual_id	species	cell_position	Lgr5_status (0=neg, 1=pos)
Lgr5_026	Left	AC687	Mouse	0	0
Lgr5_026	Left	AC687	Mouse	1	0
Lgr5_026	Left	AC687	Mouse	2	0
Lgr5_026	Left	AC687	Mouse	3	1
Lgr5_026	Left	AC687	Mouse	4	0
Lgr5_026	Left	AC687	Mouse	5	0
Lgr5_026	Left	AC687	Mouse	6	0
Lgr5_026	Left	AC687	Mouse	7	0
Lgr5_026	Left	AC687	Mouse	8	0
Lgr5_026	Left	AC687	Mouse	9	0
Lgr5_026	Left	AC687	Mouse	10	0
Lgr5_026	Left	AC687	Mouse	11	0
Lgr5_026	Left	AC687	Mouse	12	0
Lgr5_026	Left	AC687	Mouse	13	0
Lgr5_026	Left	AC687	Mouse	14	0
Lgr5_026	Right	AC687	Mouse	1	0
Lgr5_026	Right	AC687	Mouse	2	0
Lgr5_026	Right	AC687	Mouse	3	0
Lgr5_026	Right	AC687	Mouse	4	0
Lgr5_026	Right	AC687	Mouse	5	0
Lgr5_026	Right	AC687	Mouse	6	0
Lgr5_026	Right	AC687	Mouse	7	0
Lgr5_026	Right	AC687	Mouse	8	0
Lgr5_026	Right	AC687	Mouse	9	0
Lgr5_026	Right	AC687	Mouse	10	0
Lgr5_026	Right	AC687	Mouse	11	0
Lgr5_026	Right	AC687	Mouse	12	0
Lgr5_026	Right	AC687	Mouse	13	0
Lgr5_026	Right	AC687	Mouse	14	0
Lgr5_027	Left	AC687	Mouse	0	1
Lgr5_027	Left	AC687	Mouse	1	0
Lgr5_027	Left	AC687	Mouse	2	0
Lgr5_027	Left	AC687	Mouse	3	0
Lgr5_027	Left	AC687	Mouse	4	0
Lgr5_027	Left	AC687	Mouse	5	0
Lgr5_027	Left	AC687	Mouse	6	0
Lgr5_027	Left	AC687	Mouse	7	0
Lgr5_027	Left	AC687	Mouse	8	0
Lgr5_027	Left	AC687	Mouse	9	0
Lgr5_027	Left	AC687	Mouse	10	0
Lgr5_027	Left	AC687	Mouse	11	0
Lgr5_027	Left	AC687	Mouse	12	0
Lgr5_027	Left	AC687	Mouse	13	0
Lgr5_027	Left	AC687	Mouse	14	0
Lgr5_027	Left	AC687	Mouse	15	0
Lgr5_027	Right	AC687	Mouse	1	0
Lgr5_027	Right	AC687	Mouse	2	0
Lgr5_027	Right	AC687	Mouse	3	0
Lgr5_027	Right	AC687	Mouse	4	0
Lgr5_027	Right	AC687	Mouse	5	0
Lgr5_027	Right	AC687	Mouse	6	0
Lgr5_027	Right	AC687	Mouse	7	0
Lgr5_027	Right	AC687	Mouse	8	0
Lgr5_027	Right	AC687	Mouse	9	0
Lgr5_027	Right	AC687	Mouse	10	0
Lgr5_027	Right	AC687	Mouse	11	0
Lgr5_027	Right	AC687	Mouse	12	0
Lgr5_027	Right	AC687	Mouse	13	0
Lgr5_027	Right	AC687	Mouse	14	0
Lgr5_027	Right	AC687	Mouse	15	0
Lgr5_028	Left	AC687	Mouse	0	0
Lgr5_028	Left	AC687	Mouse	1	0
Lgr5_028	Left	AC687	Mouse	2	0
Lgr5_028	Left	AC687	Mouse	3	0
Lgr5_028	Left	AC687	Mouse	4	0
Lgr5_028	Left	AC687	Mouse	5	0
Lgr5_028	Left	AC687	Mouse	6	0
Lgr5_028	Left	AC687	Mouse	7	0
Lgr5_028	Left	AC687	Mouse	8	0
Lgr5_028	Left	AC687	Mouse	9	0
Lgr5_028	Left	AC687	Mouse	10	0
Lgr5_028	Left	AC687	Mouse	11	0
Lgr5_028	Left	AC687	Mouse	12	0
Lgr5_028	Left	AC687	Mouse	13	0
Lgr5_028	Left	AC687	Mouse	14	0
Lgr5_028	Right	AC687	Mouse	1	1
Lgr5_028	Right	AC687	Mouse	2	1
Lgr5_028	Right	AC687	Mouse	3	0
Lgr5_028	Right	AC687	Mouse	4	0
Lgr5_028	Right	AC687	Mouse	5	0
Lgr5_028	Right	AC687	Mouse	6	0
Lgr5_028	Right	AC687	Mouse	7	0
Lgr5_028	Right	AC687	Mouse	8	0
Lgr5_028	Right	AC687	Mouse	9	0
Lgr5_028	Right	AC687	Mouse	10	0
Lgr5_028	Right	AC687	Mouse	11	0
Lgr5_028	Right	AC687	Mouse	12	0
Lgr5_028	Right	AC687	Mouse	13	0
Lgr5_028	Right	AC687	Mouse	14	0
Lgr5_029	Left	AC687	Mouse	0	0
Lgr5_029	Left	AC687	Mouse	1	1
Lgr5_029	Left	AC687	Mouse	2	0
Lgr5_029	Left	AC687	Mouse	3	0
Lgr5_029	Left	AC687	Mouse	4	0
Lgr5_029	Left	AC687	Mouse	5	0
Lgr5_029	Left	AC687	Mouse	6	0
Lgr5_029	Left	AC687	Mouse	7	0
Lgr5_029	Left	AC687	Mouse	8	0
Lgr5_029	Left	AC687	Mouse	9	0
Lgr5_029	Left	AC687	Mouse	10	0
Lgr5_029	Left	AC687	Mouse	11	0
Lgr5_029	Left	AC687	Mouse	12	0
Lgr5_029	Left	AC687	Mouse	13	0
Lgr5_029	Left	AC687	Mouse	14	0
Lgr5_029	Left	AC687	Mouse	15	0
Lgr5_029	Left	AC687	Mouse	16	0
Lgr5_029	Left	AC687	Mouse	17	0
Lgr5_029	Left	AC687	Mouse	18	0
Lgr5_029	Right	AC687	Mouse	1	1
Lgr5_029	Right	AC687	Mouse	2	0
Lgr5_029	Right	AC687	Mouse	3	1
Lgr5_029	Right	AC687	Mouse	4	0
Lgr5_029	Right	AC687	Mouse	5	0
Lgr5_029	Right	AC687	Mouse	6	0
Lgr5_029	Right	AC687	Mouse	7	0
Lgr5_029	Right	AC687	Mouse	8	0
Lgr5_029	Right	AC687	Mouse	9	0
Lgr5_029	Right	AC687	Mouse	10	0
Lgr5_029	Right	AC687	Mouse	11	0
Lgr5_029	Right	AC687	Mouse	12	0
Lgr5_029	Right	AC687	Mouse	13	0
Lgr5_029	Right	AC687	Mouse	14	0
Lgr5_029	Right	AC687	Mouse	15	0
Lgr5_030	Left	AC687	Mouse	0	0
Lgr5_030	Left	AC687	Mouse	1	0
Lgr5_030	Left	AC687	Mouse	2	0
Lgr5_030	Left	AC687	Mouse	3	0
Lgr5_030	Left	AC687	Mouse	4	0
Lgr5_030	Left	AC687	Mouse	5	0
Lgr5_030	Left	AC687	Mouse	6	0
Lgr5_030	Left	AC687	Mouse	7	0
Lgr5_030	Left	AC687	Mouse	8	0
Lgr5_030	Left	AC687	Mouse	9	0
Lgr5_030	Left	AC687	Mouse	10	0
Lgr5_030	Left	AC687	Mouse	11	0
Lgr5_030	Left	AC687	Mouse	12	0
Lgr5_030	Left	AC687	Mouse	13	0
Lgr5_030	Left	AC687	Mouse	14	0
Lgr5_030	Left	AC687	Mouse	15	0
Lgr5_030	Left	AC687	Mouse	16	0
Lgr5_030	Left	AC687	Mouse	17	0
Lgr5_030	Right	AC687	Mouse	1	0
Lgr5_030	Right	AC687	Mouse	2	0
Lgr5_030	Right	AC687	Mouse	3	0
Lgr5_030	Right	AC687	Mouse	4	0
Lgr5_030	Right	AC687	Mouse	5	0
Lgr5_030	Right	AC687	Mouse	6	0
Lgr5_030	Right	AC687	Mouse	7	0
Lgr5_030	Right	AC687	Mouse	8	0
Lgr5_030	Right	AC687	Mouse	9	0
Lgr5_030	Right	AC687	Mouse	10	0
Lgr5_030	Right	AC687	Mouse	11	0
Lgr5_030	Right	AC687	Mouse	12	0
Lgr5_030	Right	AC687	Mouse	13	0
Lgr5_030	Right	AC687	Mouse	14	0
Lgr5_030	Right	AC687	Mouse	15	0
Lgr5_030	Right	AC687	Mouse	16	0
Lgr5_030	Right	AC687	Mouse	17	0
Lgr5_031	Left	AC687	Mouse	0	0
Lgr5_031	Left	AC687	Mouse	1	0
Lgr5_031	Left	AC687	Mouse	2	0
Lgr5_031	Left	AC687	Mouse	3	0
Lgr5_031	Left	AC687	Mouse	4	0
Lgr5_031	Left	AC687	Mouse	5	0
Lgr5_031	Left	AC687	Mouse	6	0
Lgr5_031	Left	AC687	Mouse	7	0
Lgr5_031	Left	AC687	Mouse	8	0
Lgr5_031	Left	AC687	Mouse	9	0
Lgr5_031	Left	AC687	Mouse	10	0
Lgr5_031	Left	AC687	Mouse	11	0
Lgr5_031	Left	AC687	Mouse	12	1
Lgr5_031	Left	AC687	Mouse	13	0
Lgr5_031	Left	AC687	Mouse	14	0
Lgr5_031	Left	AC687	Mouse	15	0
Lgr5_031	Left	AC687	Mouse	16	0
Lgr5_031	Left	AC687	Mouse	17	0
Lgr5_031	Left	AC687	Mouse	18	0
Lgr5_031	Left	AC687	Mouse	19	0
Lgr5_031	Left	AC687	Mouse	20	0
Lgr5_031	Right	AC687	Mouse	1	0
Lgr5_031	Right	AC687	Mouse	2	0
Lgr5_031	Right	AC687	Mouse	3	0
Lgr5_031	Right	AC687	Mouse	4	0
Lgr5_031	Right	AC687	Mouse	5	0
Lgr5_031	Right	AC687	Mouse	6	0
Lgr5_031	Right	AC687	Mouse	7	0
Lgr5_031	Right	AC687	Mouse	8	0
Lgr5_031	Right	AC687	Mouse	9	0
Lgr5_031	Right	AC687	Mouse	10	0
Lgr5_031	Right	AC687	Mouse	11	0
Lgr5_031	Right	AC687	Mouse	12	0
Lgr5_031	Right	AC687	Mouse	13	0
Lgr5_031	Right	AC687	Mouse	14	0
Lgr5_031	Right	AC687	Mouse	15	0
Lgr5_031	Right	AC687	Mouse	16	0
Lgr5_031	Right	AC687	Mouse	17	0
Lgr5_031	Right	AC687	Mouse	18	0
Lgr5_031	Right	AC687	Mouse	19	0
Lgr5_031	Right	AC687	Mouse	20	0
Lgr5_032	Left	AC687	Mouse	0	0
Lgr5_032	Left	AC687	Mouse	1	1
Lgr5_032	Left	AC687	Mouse	2	0
Lgr5_032	Left	AC687	Mouse	3	0
Lgr5_032	Left	AC687	Mouse	4	0
Lgr5_032	Left	AC687	Mouse	5	0
Lgr5_032	Left	AC687	Mouse	6	0
Lgr5_032	Left	AC687	Mouse	7	0
Lgr5_032	Left	AC687	Mouse	8	0
Lgr5_032	Left	AC687	Mouse	9	0
Lgr5_032	Left	AC687	Mouse	10	0
Lgr5_032	Left	AC687	Mouse	11	0
Lgr5_032	Left	AC687	Mouse	12	0
Lgr5_032	Left	AC687	Mouse	13	0
Lgr5_032	Left	AC687	Mouse	14	0
Lgr5_032	Left	AC687	Mouse	15	0
Lgr5_032	Left	AC687	Mouse	16	0
Lgr5_032	Right	AC687	Mouse	1	0
Lgr5_032	Right	AC687	Mouse	2	1
Lgr5_032	Right	AC687	Mouse	3	0
Lgr5_032	Right	AC687	Mouse	4	0
Lgr5_032	Right	AC687	Mouse	5	0
Lgr5_032	Right	AC687	Mouse	6	0
Lgr5_032	Right	AC687	Mouse	7	0
Lgr5_032	Right	AC687	Mouse	8	0
Lgr5_032	Right	AC687	Mouse	9	0
Lgr5_032	Right	AC687	Mouse	10	0
Lgr5_032	Right	AC687	Mouse	11	0
Lgr5_032	Right	AC687	Mouse	12	0
Lgr5_032	Right	AC687	Mouse	13	0
Lgr5_032	Right	AC687	Mouse	14	0
Lgr5_032	Right	AC687	Mouse	15	0
Lgr5_033	Left	AC687	Mouse	0	0
Lgr5_033	Left	AC687	Mouse	1	1
Lgr5_033	Left	AC687	Mouse	2	0
Lgr5_033	Left	AC687	Mouse	3	0
Lgr5_033	Left	AC687	Mouse	4	0
Lgr5_033	Left	AC687	Mouse	5	0
Lgr5_033	Left	AC687	Mouse	6	0
Lgr5_033	Left	AC687	Mouse	7	0
Lgr5_033	Left	AC687	Mouse	8	0
Lgr5_033	Left	AC687	Mouse	9	0
Lgr5_033	Left	AC687	Mouse	10	0
Lgr5_033	Left	AC687	Mouse	11	0
Lgr5_033	Left	AC687	Mouse	12	0
Lgr5_033	Left	AC687	Mouse	13	0
Lgr5_033	Left	AC687	Mouse	14	0
Lgr5_033	Left	AC687	Mouse	15	0
Lgr5_033	Right	AC687	Mouse	1	0
Lgr5_033	Right	AC687	Mouse	2	0
Lgr5_033	Right	AC687	Mouse	3	1
Lgr5_033	Right	AC687	Mouse	4	0
Lgr5_033	Right	AC687	Mouse	5	0
Lgr5_033	Right	AC687	Mouse	6	0
Lgr5_033	Right	AC687	Mouse	7	0
Lgr5_033	Right	AC687	Mouse	8	0
Lgr5_033	Right	AC687	Mouse	9	0
Lgr5_033	Right	AC687	Mouse	10	0
Lgr5_033	Right	AC687	Mouse	11	0
Lgr5_033	Right	AC687	Mouse	12	0
Lgr5_033	Right	AC687	Mouse	13	0
Lgr5_034	Left	AC687	Mouse	0	1
Lgr5_034	Left	AC687	Mouse	1	1
Lgr5_034	Left	AC687	Mouse	2	0
Lgr5_034	Left	AC687	Mouse	3	0
Lgr5_034	Left	AC687	Mouse	4	0
Lgr5_034	Left	AC687	Mouse	5	0
Lgr5_034	Left	AC687	Mouse	6	0
Lgr5_034	Left	AC687	Mouse	7	0
Lgr5_034	Left	AC687	Mouse	8	0
Lgr5_034	Left	AC687	Mouse	9	0
Lgr5_034	Left	AC687	Mouse	10	0
Lgr5_034	Left	AC687	Mouse	11	0
Lgr5_034	Left	AC687	Mouse	12	0
Lgr5_034	Left	AC687	Mouse	13	0
Lgr5_034	Left	AC687	Mouse	14	0
Lgr5_034	Right	AC687	Mouse	1	0
Lgr5_034	Right	AC687	Mouse	2	0
Lgr5_034	Right	AC687	Mouse	3	0
Lgr5_034	Right	AC687	Mouse	4	0
Lgr5_034	Right	AC687	Mouse	5	0
Lgr5_034	Right	AC687	Mouse	6	0
Lgr5_034	Right	AC687	Mouse	7	0
Lgr5_034	Right	AC687	Mouse	8	0
Lgr5_034	Right	AC687	Mouse	9	0
Lgr5_034	Right	AC687	Mouse	10	0
Lgr5_034	Right	AC687	Mouse	11	0
Lgr5_034	Right	AC687	Mouse	12	0
Lgr5_034	Right	AC687	Mouse	13	0
Lgr5_034	Right	AC687	Mouse	14	0
Lgr5_034	Right	AC687	Mouse	15	0
Lgr5_034	Right	AC687	Mouse	16	0
Lgr5_035	Left	AC687	Mouse	0	0
Lgr5_035	Left	AC687	Mouse	1	0
Lgr5_035	Left	AC687	Mouse	2	0
Lgr5_035	Left	AC687	Mouse	3	0
Lgr5_035	Left	AC687	Mouse	4	0
Lgr5_035	Left	AC687	Mouse	5	0
Lgr5_035	Left	AC687	Mouse	6	0
Lgr5_035	Left	AC687	Mouse	7	0
Lgr5_035	Left	AC687	Mouse	8	0
Lgr5_035	Left	AC687	Mouse	9	0
Lgr5_035	Left	AC687	Mouse	10	0
Lgr5_035	Left	AC687	Mouse	11	0
Lgr5_035	Left	AC687	Mouse	12	0
Lgr5_035	Right	AC687	Mouse	1	0
Lgr5_035	Right	AC687	Mouse	2	0
Lgr5_035	Right	AC687	Mouse	3	0
Lgr5_035	Right	AC687	Mouse	4	0
Lgr5_035	Right	AC687	Mouse	5	0
Lgr5_035	Right	AC687	Mouse	6	0
Lgr5_035	Right	AC687	Mouse	7	0
Lgr5_035	Right	AC687	Mouse	8	0
Lgr5_035	Right	AC687	Mouse	9	0
Lgr5_035	Right	AC687	Mouse	10	0
Lgr5_035	Right	AC687	Mouse	11	0
Lgr5_035	Right	AC687	Mouse	12	0
Lgr5_035	Right	AC687	Mouse	13	0
Lgr5_035	Right	AC687	Mouse	14	1
Lgr5_035	Right	AC687	Mouse	15	0
Lgr5_035	Right	AC687	Mouse	16	0
Lgr5_036	Left	AC687	Mouse	0	0
Lgr5_036	Left	AC687	Mouse	1	0
Lgr5_036	Left	AC687	Mouse	2	1
Lgr5_036	Left	AC687	Mouse	3	0
Lgr5_036	Left	AC687	Mouse	4	0
Lgr5_036	Left	AC687	Mouse	5	0
Lgr5_036	Left	AC687	Mouse	6	0
Lgr5_036	Left	AC687	Mouse	7	0
Lgr5_036	Left	AC687	Mouse	8	0
Lgr5_036	Left	AC687	Mouse	9	0
Lgr5_036	Left	AC687	Mouse	10	0
Lgr5_036	Left	AC687	Mouse	11	0
Lgr5_036	Left	AC687	Mouse	12	0
Lgr5_036	Left	AC687	Mouse	13	0
Lgr5_036	Left	AC687	Mouse	14	0
Lgr5_036	Left	AC687	Mouse	15	0
Lgr5_036	Right	AC687	Mouse	1	0
Lgr5_036	Right	AC687	Mouse	2	1
Lgr5_036	Right	AC687	Mouse	3	0
Lgr5_036	Right	AC687	Mouse	4	0
Lgr5_036	Right	AC687	Mouse	5	0
Lgr5_036	Right	AC687	Mouse	6	0
Lgr5_036	Right	AC687	Mouse	7	0
Lgr5_036	Right	AC687	Mouse	8	0
Lgr5_036	Right	AC687	Mouse	9	0
Lgr5_036	Right	AC687	Mouse	10	0
Lgr5_036	Right	AC687	Mouse	11	0
Lgr5_036	Right	AC687	Mouse	12	0
Lgr5_037	Left	AC687	Mouse	0	0
Lgr5_037	Left	AC687	Mouse	1	0
Lgr5_037	Left	AC687	Mouse	2	1
Lgr5_037	Left	AC687	Mouse	3	0
Lgr5_037	Left	AC687	Mouse	4	0
Lgr5_037	Left	AC687	Mouse	5	0
Lgr5_037	Left	AC687	Mouse	6	0
Lgr5_037	Left	AC687	Mouse	7	0
Lgr5_037	Left	AC687	Mouse	8	0
Lgr5_037	Left	AC687	Mouse	9	0
Lgr5_037	Left	AC687	Mouse	10	0
Lgr5_037	Left	AC687	Mouse	11	0
Lgr5_037	Left	AC687	Mouse	12	0
Lgr5_037	Left	AC687	Mouse	13	0
Lgr5_037	Left	AC687	Mouse	14	0
Lgr5_037	Left	AC687	Mouse	15	0
Lgr5_037	Left	AC687	Mouse	16	0
Lgr5_037	Left	AC687	Mouse	17	0
Lgr5_037	Left	AC687	Mouse	18	0
Lgr5_037	Left	AC687	Mouse	19	0
Lgr5_037	Right	AC687	Mouse	1	1
Lgr5_037	Right	AC687	Mouse	2	0
Lgr5_037	Right	AC687	Mouse	3	0
Lgr5_037	Right	AC687	Mouse	4	0
Lgr5_037	Right	AC687	Mouse	5	0
Lgr5_037	Right	AC687	Mouse	6	0
Lgr5_037	Right	AC687	Mouse	7	0
Lgr5_037	Right	AC687	Mouse	8	0
Lgr5_037	Right	AC687	Mouse	9	0
Lgr5_037	Right	AC687	Mouse	10	0
Lgr5_037	Right	AC687	Mouse	11	0
Lgr5_037	Right	AC687	Mouse	12	0
Lgr5_037	Right	AC687	Mouse	13	0
Lgr5_037	Right	AC687	Mouse	14	0
Lgr5_037	Right	AC687	Mouse	15	0
Lgr5_037	Right	AC687	Mouse	16	0
Lgr5_038	Left	AC687	Mouse	0	0
Lgr5_038	Left	AC687	Mouse	1	0
Lgr5_038	Left	AC687	Mouse	2	1
Lgr5_038	Left	AC687	Mouse	3	1
Lgr5_038	Left	AC687	Mouse	4	0
Lgr5_038	Left	AC687	Mouse	5	0
Lgr5_038	Left	AC687	Mouse	6	0
Lgr5_038	Left	AC687	Mouse	7	0
Lgr5_038	Left	AC687	Mouse	8	0
Lgr5_038	Left	AC687	Mouse	9	0
Lgr5_038	Left	AC687	Mouse	10	0
Lgr5_038	Left	AC687	Mouse	11	0
Lgr5_038	Left	AC687	Mouse	12	0
Lgr5_038	Left	AC687	Mouse	13	0
Lgr5_038	Left	AC687	Mouse	14	0
Lgr5_038	Left	AC687	Mouse	15	0
Lgr5_038	Left	AC687	Mouse	16	0
Lgr5_038	Right	AC687	Mouse	1	1
Lgr5_038	Right	AC687	Mouse	2	0
Lgr5_038	Right	AC687	Mouse	3	0
Lgr5_038	Right	AC687	Mouse	4	0
Lgr5_038	Right	AC687	Mouse	5	0
Lgr5_038	Right	AC687	Mouse	6	0
Lgr5_038	Right	AC687	Mouse	7	1
Lgr5_038	Right	AC687	Mouse	8	1
Lgr5_038	Right	AC687	Mouse	9	0
Lgr5_038	Right	AC687	Mouse	10	0
Lgr5_038	Right	AC687	Mouse	11	0
Lgr5_038	Right	AC687	Mouse	12	0
Lgr5_038	Right	AC687	Mouse	13	0
Lgr5_038	Right	AC687	Mouse	14	0
Lgr5_038	Right	AC687	Mouse	15	0
Lgr5_038	Right	AC687	Mouse	16	0
Lgr5_038	Right	AC687	Mouse	17	0
lgr5_001	Left	AC687	Mouse	0	1
lgr5_001	Left	AC687	Mouse	1	0
lgr5_001	Left	AC687	Mouse	2	1
lgr5_001	Left	AC687	Mouse	3	0
lgr5_001	Left	AC687	Mouse	4	1
lgr5_001	Left	AC687	Mouse	5	0
lgr5_001	Left	AC687	Mouse	6	0
lgr5_001	Left	AC687	Mouse	7	0
lgr5_001	Left	AC687	Mouse	8	0
lgr5_001	Left	AC687	Mouse	9	0
lgr5_001	Left	AC687	Mouse	10	0
lgr5_001	Left	AC687	Mouse	11	0
lgr5_001	Left	AC687	Mouse	12	0
lgr5_001	Left	AC687	Mouse	13	0
lgr5_001	Left	AC687	Mouse	14	0
lgr5_001	Left	AC687	Mouse	15	0
lgr5_001	Left	AC687	Mouse	16	0
lgr5_001	Left	AC687	Mouse	17	0
lgr5_001	Right	AC687	Mouse	1	0
lgr5_001	Right	AC687	Mouse	2	0
lgr5_001	Right	AC687	Mouse	3	0
lgr5_001	Right	AC687	Mouse	4	0
lgr5_001	Right	AC687	Mouse	5	0
lgr5_001	Right	AC687	Mouse	6	0
lgr5_001	Right	AC687	Mouse	7	0
lgr5_001	Right	AC687	Mouse	8	0
lgr5_001	Right	AC687	Mouse	9	0
lgr5_001	Right	AC687	Mouse	10	0
lgr5_001	Right	AC687	Mouse	11	0
lgr5_001	Right	AC687	Mouse	12	0
lgr5_001	Right	AC687	Mouse	13	0
lgr5_001	Right	AC687	Mouse	14	0
lgr5_001	Right	AC687	Mouse	15	0
lgr5_001	Right	AC687	Mouse	16	0
lgr5_001	Right	AC687	Mouse	17	0
lgr5_002	Left	AC687	Mouse	0	0
lgr5_002	Left	AC687	Mouse	1	0
lgr5_002	Left	AC687	Mouse	2	0
lgr5_002	Left	AC687	Mouse	3	0
lgr5_002	Left	AC687	Mouse	4	0
lgr5_002	Left	AC687	Mouse	5	0
lgr5_002	Left	AC687	Mouse	6	0
lgr5_002	Left	AC687	Mouse	7	0
lgr5_002	Left	AC687	Mouse	8	0
lgr5_002	Left	AC687	Mouse	9	0
lgr5_002	Left	AC687	Mouse	10	0
lgr5_002	Left	AC687	Mouse	11	0
lgr5_002	Left	AC687	Mouse	12	0
lgr5_002	Left	AC687	Mouse	13	0
lgr5_002	Left	AC687	Mouse	14	0
lgr5_002	Left	AC687	Mouse	15	0
lgr5_002	Left	AC687	Mouse	16	0
lgr5_002	Left	AC687	Mouse	17	0
lgr5_002	Right	AC687	Mouse	1	0
lgr5_002	Right	AC687	Mouse	2	0
lgr5_002	Right	AC687	Mouse	3	0
lgr5_002	Right	AC687	Mouse	4	0
lgr5_002	Right	AC687	Mouse	5	0
lgr5_002	Right	AC687	Mouse	6	0
lgr5_002	Right	AC687	Mouse	7	0
lgr5_002	Right	AC687	Mouse	8	0
lgr5_002	Right	AC687	Mouse	9	0
lgr5_002	Right	AC687	Mouse	10	0
lgr5_002	Right	AC687	Mouse	11	0
lgr5_002	Right	AC687	Mouse	12	0
lgr5_002	Right	AC687	Mouse	13	0
lgr5_002	Right	AC687	Mouse	14	0
lgr5_003	Left	AC687	Mouse	0	0
lgr5_003	Left	AC687	Mouse	1	0
lgr5_003	Left	AC687	Mouse	2	1
lgr5_003	Left	AC687	Mouse	3	0
lgr5_003	Left	AC687	Mouse	4	0
lgr5_003	Left	AC687	Mouse	5	0
lgr5_003	Left	AC687	Mouse	6	0
lgr5_003	Left	AC687	Mouse	7	0
lgr5_003	Left	AC687	Mouse	8	0
lgr5_003	Left	AC687	Mouse	9	0
lgr5_003	Left	AC687	Mouse	10	0
lgr5_003	Left	AC687	Mouse	11	0
lgr5_003	Left	AC687	Mouse	12	0
lgr5_003	Left	AC687	Mouse	13	0
lgr5_003	Left	AC687	Mouse	14	0
lgr5_003	Left	AC687	Mouse	15	0
lgr5_003	Left	AC687	Mouse	16	0
lgr5_003	Left	AC687	Mouse	17	0
lgr5_003	Right	AC687	Mouse	1	1
lgr5_003	Right	AC687	Mouse	2	0
lgr5_003	Right	AC687	Mouse	3	0
lgr5_003	Right	AC687	Mouse	4	0
lgr5_003	Right	AC687	Mouse	5	0
lgr5_003	Right	AC687	Mouse	6	0
lgr5_003	Right	AC687	Mouse	7	0
lgr5_003	Right	AC687	Mouse	8	0
lgr5_003	Right	AC687	Mouse	9	0
lgr5_003	Right	AC687	Mouse	10	0
lgr5_003	Right	AC687	Mouse	11	0
lgr5_003	Right	AC687	Mouse	12	0
lgr5_003	Right	AC687	Mouse	13	0
lgr5_003	Right	AC687	Mouse	14	0
lgr5_004	Left	AC687	Mouse	0	0
lgr5_004	Left	AC687	Mouse	1	1
lgr5_004	Left	AC687	Mouse	2	0
lgr5_004	Left	AC687	Mouse	3	0
lgr5_004	Left	AC687	Mouse	4	0
lgr5_004	Left	AC687	Mouse	5	0
lgr5_004	Left	AC687	Mouse	6	0
lgr5_004	Left	AC687	Mouse	7	0
lgr5_004	Left	AC687	Mouse	8	0
lgr5_004	Left	AC687	Mouse	9	0
lgr5_004	Left	AC687	Mouse	10	0
lgr5_004	Left	AC687	Mouse	11	0
lgr5_004	Left	AC687	Mouse	12	0
lgr5_004	Left	AC687	Mouse	13	0
lgr5_004	Left	AC687	Mouse	14	0
lgr5_004	Left	AC687	Mouse	15	0
lgr5_004	Right	AC687	Mouse	1	0
lgr5_004	Right	AC687	Mouse	2	0
lgr5_004	Right	AC687	Mouse	3	0
lgr5_004	Right	AC687	Mouse	4	0
lgr5_004	Right	AC687	Mouse	5	0
lgr5_004	Right	AC687	Mouse	6	0
lgr5_004	Right	AC687	Mouse	7	0
lgr5_004	Right	AC687	Mouse	8	0
lgr5_004	Right	AC687	Mouse	9	0
lgr5_004	Right	AC687	Mouse	10	0
lgr5_004	Right	AC687	Mouse	11	0
lgr5_004	Right	AC687	Mouse	12	0
lgr5_004	Right	AC687	Mouse	13	0
lgr5_004	Right	AC687	Mouse	14	0
lgr5_005	Left	AC687	Mouse	0	1
lgr5_005	Left	AC687	Mouse	1	0
lgr5_005	Left	AC687	Mouse	2	0
lgr5_005	Left	AC687	Mouse	3	0
lgr5_005	Left	AC687	Mouse	4	0
lgr5_005	Left	AC687	Mouse	5	0
lgr5_005	Left	AC687	Mouse	6	0
lgr5_005	Left	AC687	Mouse	7	0
lgr5_005	Left	AC687	Mouse	8	0
lgr5_005	Left	AC687	Mouse	9	0
lgr5_005	Left	AC687	Mouse	10	0
lgr5_005	Left	AC687	Mouse	11	0
lgr5_005	Left	AC687	Mouse	12	0
lgr5_005	Left	AC687	Mouse	13	0
lgr5_005	Left	AC687	Mouse	14	0
lgr5_005	Left	AC687	Mouse	15	0
lgr5_005	Left	AC687	Mouse	16	0
lgr5_005	Right	AC687	Mouse	1	0
lgr5_005	Right	AC687	Mouse	2	0
lgr5_005	Right	AC687	Mouse	3	0
lgr5_005	Right	AC687	Mouse	4	0
lgr5_005	Right	AC687	Mouse	5	0
lgr5_005	Right	AC687	Mouse	6	0
lgr5_005	Right	AC687	Mouse	7	0
lgr5_005	Right	AC687	Mouse	8	0
lgr5_005	Right	AC687	Mouse	9	0
lgr5_005	Right	AC687	Mouse	10	0
lgr5_005	Right	AC687	Mouse	11	0
lgr5_005	Right	AC687	Mouse	12	0
lgr5_005	Right	AC687	Mouse	13	0
lgr5_005	Right	AC687	Mouse	14	0
lgr5_006	Left	AC687	Mouse	0	0
lgr5_006	Left	AC687	Mouse	1	0
lgr5_006	Left	AC687	Mouse	2	1
lgr5_006	Left	AC687	Mouse	3	0
lgr5_006	Left	AC687	Mouse	4	0
lgr5_006	Left	AC687	Mouse	5	0
lgr5_006	Left	AC687	Mouse	6	0
lgr5_006	Left	AC687	Mouse	7	0
lgr5_006	Left	AC687	Mouse	8	0
lgr5_006	Left	AC687	Mouse	9	0
lgr5_006	Left	AC687	Mouse	10	0
lgr5_006	Left	AC687	Mouse	11	0
lgr5_006	Left	AC687	Mouse	12	0
lgr5_006	Left	AC687	Mouse	13	0
lgr5_006	Left	AC687	Mouse	14	0
lgr5_006	Right	AC687	Mouse	1	0
lgr5_006	Right	AC687	Mouse	2	0
lgr5_006	Right	AC687	Mouse	3	0
lgr5_006	Right	AC687	Mouse	4	0
lgr5_006	Right	AC687	Mouse	5	0
lgr5_006	Right	AC687	Mouse	6	0
lgr5_006	Right	AC687	Mouse	7	0
lgr5_006	Right	AC687	Mouse	8	0
lgr5_006	Right	AC687	Mouse	9	0
lgr5_006	Right	AC687	Mouse	10	0
lgr5_006	Right	AC687	Mouse	11	0
lgr5_006	Right	AC687	Mouse	12	0
lgr5_006	Right	AC687	Mouse	13	0
lgr5_006	Right	AC687	Mouse	14	0
lgr5_006	Right	AC687	Mouse	15	0
lgr5_007	Left	AC687	Mouse	0	1
lgr5_007	Left	AC687	Mouse	1	1
lgr5_007	Left	AC687	Mouse	2	1
lgr5_007	Left	AC687	Mouse	3	0
lgr5_007	Left	AC687	Mouse	4	0
lgr5_007	Left	AC687	Mouse	5	0
lgr5_007	Left	AC687	Mouse	6	0
lgr5_007	Left	AC687	Mouse	7	0
lgr5_007	Left	AC687	Mouse	8	0
lgr5_007	Left	AC687	Mouse	9	0
lgr5_007	Left	AC687	Mouse	10	0
lgr5_007	Left	AC687	Mouse	11	0
lgr5_007	Left	AC687	Mouse	12	0
lgr5_007	Left	AC687	Mouse	13	0
lgr5_007	Left	AC687	Mouse	14	0
lgr5_007	Left	AC687	Mouse	15	0
lgr5_007	Left	AC687	Mouse	16	0
lgr5_007	Right	AC687	Mouse	1	0
lgr5_007	Right	AC687	Mouse	2	1
lgr5_007	Right	AC687	Mouse	3	0
lgr5_007	Right	AC687	Mouse	4	0
lgr5_007	Right	AC687	Mouse	5	0
lgr5_007	Right	AC687	Mouse	6	0
lgr5_007	Right	AC687	Mouse	7	0
lgr5_007	Right	AC687	Mouse	8	0
lgr5_007	Right	AC687	Mouse	9	0
lgr5_007	Right	AC687	Mouse	10	0
lgr5_007	Right	AC687	Mouse	11	0
lgr5_007	Right	AC687	Mouse	12	0
lgr5_007	Right	AC687	Mouse	13	0
lgr5_007	Right	AC687	Mouse	14	0
lgr5_008	Left	AC687	Mouse	0	0
lgr5_008	Left	AC687	Mouse	1	0
lgr5_008	Left	AC687	Mouse	2	1
lgr5_008	Left	AC687	Mouse	3	0
lgr5_008	Left	AC687	Mouse	4	0
lgr5_008	Left	AC687	Mouse	5	0
lgr5_008	Left	AC687	Mouse	6	0
lgr5_008	Left	AC687	Mouse	7	0
lgr5_008	Left	AC687	Mouse	8	0
lgr5_008	Left	AC687	Mouse	9	0
lgr5_008	Left	AC687	Mouse	10	0
lgr5_008	Left	AC687	Mouse	11	0
lgr5_008	Left	AC687	Mouse	12	0
lgr5_008	Left	AC687	Mouse	13	0
lgr5_008	Left	AC687	Mouse	14	0
lgr5_008	Right	AC687	Mouse	1	0
lgr5_008	Right	AC687	Mouse	2	0
lgr5_008	Right	AC687	Mouse	3	0
lgr5_008	Right	AC687	Mouse	4	0
lgr5_008	Right	AC687	Mouse	5	0
lgr5_008	Right	AC687	Mouse	6	0
lgr5_008	Right	AC687	Mouse	7	0
lgr5_008	Right	AC687	Mouse	8	0
lgr5_008	Right	AC687	Mouse	9	0
lgr5_008	Right	AC687	Mouse	10	0
lgr5_008	Right	AC687	Mouse	11	0
lgr5_008	Right	AC687	Mouse	12	0
lgr5_009	Left	AC687	Mouse	0	0
lgr5_009	Left	AC687	Mouse	1	0
lgr5_009	Left	AC687	Mouse	2	1
lgr5_009	Left	AC687	Mouse	3	0
lgr5_009	Left	AC687	Mouse	4	0
lgr5_009	Left	AC687	Mouse	5	0
lgr5_009	Left	AC687	Mouse	6	0
lgr5_009	Left	AC687	Mouse	7	0
lgr5_009	Left	AC687	Mouse	8	0
lgr5_009	Left	AC687	Mouse	9	0
lgr5_009	Left	AC687	Mouse	10	0
lgr5_009	Right	AC687	Mouse	1	1
lgr5_009	Right	AC687	Mouse	2	0
lgr5_009	Right	AC687	Mouse	3	0
lgr5_009	Right	AC687	Mouse	4	0
lgr5_009	Right	AC687	Mouse	5	0
lgr5_009	Right	AC687	Mouse	6	0
lgr5_009	Right	AC687	Mouse	7	0
lgr5_009	Right	AC687	Mouse	8	0
lgr5_009	Right	AC687	Mouse	9	0
lgr5_009	Right	AC687	Mouse	10	0
lgr5_010	Left	AC687	Mouse	0	0
lgr5_010	Left	AC687	Mouse	1	0
lgr5_010	Left	AC687	Mouse	2	0
lgr5_010	Left	AC687	Mouse	3	0
lgr5_010	Left	AC687	Mouse	4	0
lgr5_010	Left	AC687	Mouse	5	0
lgr5_010	Left	AC687	Mouse	6	0
lgr5_010	Left	AC687	Mouse	7	0
lgr5_010	Left	AC687	Mouse	8	0
lgr5_010	Left	AC687	Mouse	9	0
lgr5_010	Left	AC687	Mouse	10	0
lgr5_010	Left	AC687	Mouse	11	0
lgr5_010	Left	AC687	Mouse	12	0
lgr5_010	Left	AC687	Mouse	13	0
lgr5_010	Left	AC687	Mouse	14	0
lgr5_010	Left	AC687	Mouse	15	0
lgr5_010	Right	AC687	Mouse	1	0
lgr5_010	Right	AC687	Mouse	2	0
lgr5_010	Right	AC687	Mouse	3	0
lgr5_010	Right	AC687	Mouse	4	0
lgr5_010	Right	AC687	Mouse	5	0
lgr5_010	Right	AC687	Mouse	6	0
lgr5_010	Right	AC687	Mouse	7	0
lgr5_010	Right	AC687	Mouse	8	0
lgr5_010	Right	AC687	Mouse	9	0
lgr5_010	Right	AC687	Mouse	10	0
lgr5_010	Right	AC687	Mouse	11	0
lgr5_011	Left	AC687	Mouse	0	0
lgr5_011	Left	AC687	Mouse	1	0
lgr5_011	Left	AC687	Mouse	2	0
lgr5_011	Left	AC687	Mouse	3	0
lgr5_011	Left	AC687	Mouse	4	0
lgr5_011	Left	AC687	Mouse	5	0
lgr5_011	Left	AC687	Mouse	6	0
lgr5_011	Left	AC687	Mouse	7	0
lgr5_011	Left	AC687	Mouse	8	0
lgr5_011	Left	AC687	Mouse	9	0
lgr5_011	Left	AC687	Mouse	10	0
lgr5_011	Left	AC687	Mouse	11	0
lgr5_011	Left	AC687	Mouse	12	0
lgr5_011	Left	AC687	Mouse	13	0
lgr5_011	Right	AC687	Mouse	1	0
lgr5_011	Right	AC687	Mouse	2	0
lgr5_011	Right	AC687	Mouse	3	0
lgr5_011	Right	AC687	Mouse	4	0
lgr5_011	Right	AC687	Mouse	5	0
lgr5_011	Right	AC687	Mouse	6	0
lgr5_011	Right	AC687	Mouse	7	0
lgr5_011	Right	AC687	Mouse	8	0
lgr5_011	Right	AC687	Mouse	9	0
lgr5_011	Right	AC687	Mouse	10	0
lgr5_011	Right	AC687	Mouse	11	0
lgr5_012	Left	AC687	Mouse	0	0
lgr5_012	Left	AC687	Mouse	1	0
lgr5_012	Left	AC687	Mouse	2	0
lgr5_012	Left	AC687	Mouse	3	0
lgr5_012	Left	AC687	Mouse	4	0
lgr5_012	Left	AC687	Mouse	5	0
lgr5_012	Left	AC687	Mouse	6	0
lgr5_012	Left	AC687	Mouse	7	0
lgr5_012	Left	AC687	Mouse	8	0
lgr5_012	Left	AC687	Mouse	9	0
lgr5_012	Left	AC687	Mouse	10	0
lgr5_012	Left	AC687	Mouse	11	0
lgr5_012	Left	AC687	Mouse	12	0
lgr5_012	Left	AC687	Mouse	13	0
lgr5_012	Left	AC687	Mouse	14	0
lgr5_012	Right	AC687	Mouse	1	0
lgr5_012	Right	AC687	Mouse	2	0
lgr5_012	Right	AC687	Mouse	3	0
lgr5_012	Right	AC687	Mouse	4	0
lgr5_012	Right	AC687	Mouse	5	0
lgr5_012	Right	AC687	Mouse	6	0
lgr5_012	Right	AC687	Mouse	7	0
lgr5_012	Right	AC687	Mouse	8	0
lgr5_012	Right	AC687	Mouse	9	0
lgr5_012	Right	AC687	Mouse	10	0
lgr5_012	Right	AC687	Mouse	11	0
lgr5_012	Right	AC687	Mouse	12	0
lgr5_012	Right	AC687	Mouse	13	0
lgr5_012	Right	AC687	Mouse	14	0
lgr5_012	Right	AC687	Mouse	15	0
lgr5_013	Left	AC687	Mouse	0	1
lgr5_013	Left	AC687	Mouse	1	0
lgr5_013	Left	AC687	Mouse	2	1
lgr5_013	Left	AC687	Mouse	3	0
lgr5_013	Left	AC687	Mouse	4	0
lgr5_013	Left	AC687	Mouse	5	0
lgr5_013	Left	AC687	Mouse	6	0
lgr5_013	Left	AC687	Mouse	7	0
lgr5_013	Left	AC687	Mouse	8	0
lgr5_013	Left	AC687	Mouse	9	0
lgr5_013	Left	AC687	Mouse	10	0
lgr5_013	Left	AC687	Mouse	11	0
lgr5_013	Right	AC687	Mouse	1	0
lgr5_013	Right	AC687	Mouse	2	0
lgr5_013	Right	AC687	Mouse	3	1
lgr5_013	Right	AC687	Mouse	4	0
lgr5_013	Right	AC687	Mouse	5	0
lgr5_013	Right	AC687	Mouse	6	0
lgr5_013	Right	AC687	Mouse	7	0
lgr5_013	Right	AC687	Mouse	8	0
lgr5_013	Right	AC687	Mouse	9	0
lgr5_013	Right	AC687	Mouse	10	0
lgr5_013	Right	AC687	Mouse	11	0
lgr5_013	Right	AC687	Mouse	12	0
lgr5_013	Right	AC687	Mouse	13	0
lgr5_013	Right	AC687	Mouse	14	0
lgr5_014	Left	AC687	Mouse	0	1
lgr5_014	Left	AC687	Mouse	1	1
lgr5_014	Left	AC687	Mouse	2	0
lgr5_014	Left	AC687	Mouse	3	0
lgr5_014	Left	AC687	Mouse	4	0
lgr5_014	Left	AC687	Mouse	5	0
lgr5_014	Left	AC687	Mouse	6	0
lgr5_014	Left	AC687	Mouse	7	0
lgr5_014	Left	AC687	Mouse	8	0
lgr5_014	Left	AC687	Mouse	9	0
lgr5_014	Left	AC687	Mouse	10	0
lgr5_014	Left	AC687	Mouse	11	0
lgr5_014	Left	AC687	Mouse	12	0
lgr5_014	Left	AC687	Mouse	13	0
lgr5_014	Left	AC687	Mouse	14	0
lgr5_014	Right	AC687	Mouse	1	0
lgr5_014	Right	AC687	Mouse	2	1
lgr5_014	Right	AC687	Mouse	3	0
lgr5_014	Right	AC687	Mouse	4	0
lgr5_014	Right	AC687	Mouse	5	0
lgr5_014	Right	AC687	Mouse	6	0
lgr5_014	Right	AC687	Mouse	7	0
lgr5_014	Right	AC687	Mouse	8	0
lgr5_014	Right	AC687	Mouse	9	0
lgr5_014	Right	AC687	Mouse	10	0
lgr5_014	Right	AC687	Mouse	11	0
lgr5_014	Right	AC687	Mouse	12	0
lgr5_014	Right	AC687	Mouse	13	0
lgr5_014	Right	AC687	Mouse	14	0
lgr5_014	Right	AC687	Mouse	15	0
lgr5_014	Right	AC687	Mouse	16	0
lgr5_014	Right	AC687	Mouse	17	0
lgr5_014	Right	AC687	Mouse	18	0
lgr5_014	Right	AC687	Mouse	19	0
lgr5_014	Right	AC687	Mouse	20	0
lgr5_015	Left	AC687	Mouse	0	1
lgr5_015	Left	AC687	Mouse	1	1
lgr5_015	Left	AC687	Mouse	2	1
lgr5_015	Left	AC687	Mouse	3	0
lgr5_015	Left	AC687	Mouse	4	0
lgr5_015	Left	AC687	Mouse	5	0
lgr5_015	Left	AC687	Mouse	6	0
lgr5_015	Left	AC687	Mouse	7	0
lgr5_015	Left	AC687	Mouse	8	0
lgr5_015	Left	AC687	Mouse	9	0
lgr5_015	Left	AC687	Mouse	10	0
lgr5_015	Left	AC687	Mouse	11	0
lgr5_015	Left	AC687	Mouse	12	0
lgr5_015	Left	AC687	Mouse	13	0
lgr5_015	Left	AC687	Mouse	14	0
lgr5_015	Right	AC687	Mouse	1	1
lgr5_015	Right	AC687	Mouse	2	0
lgr5_015	Right	AC687	Mouse	3	0
lgr5_015	Right	AC687	Mouse	4	0
lgr5_015	Right	AC687	Mouse	5	0
lgr5_015	Right	AC687	Mouse	6	0
lgr5_015	Right	AC687	Mouse	7	0
lgr5_015	Right	AC687	Mouse	8	0
lgr5_015	Right	AC687	Mouse	9	0
lgr5_015	Right	AC687	Mouse	10	0
lgr5_015	Right	AC687	Mouse	11	0
lgr5_015	Right	AC687	Mouse	12	0
lgr5_015	Right	AC687	Mouse	13	0
lgr5_015	Right	AC687	Mouse	14	0
lgr5_015	Right	AC687	Mouse	15	0
lgr5_015	Right	AC687	Mouse	16	0
lgr5_015	Right	AC687	Mouse	17	0
lgr5_016	Left	AC687	Mouse	0	0
lgr5_016	Left	AC687	Mouse	1	0
lgr5_016	Left	AC687	Mouse	2	0
lgr5_016	Left	AC687	Mouse	3	0
lgr5_016	Left	AC687	Mouse	4	0
lgr5_016	Left	AC687	Mouse	5	0
lgr5_016	Left	AC687	Mouse	6	0
lgr5_016	Left	AC687	Mouse	7	0
lgr5_016	Left	AC687	Mouse	8	0
lgr5_016	Left	AC687	Mouse	9	0
lgr5_016	Left	AC687	Mouse	10	0
lgr5_016	Left	AC687	Mouse	11	0
lgr5_016	Left	AC687	Mouse	12	0
lgr5_016	Left	AC687	Mouse	13	0
lgr5_016	Left	AC687	Mouse	14	0
lgr5_016	Left	AC687	Mouse	15	0
lgr5_016	Left	AC687	Mouse	16	0
lgr5_016	Right	AC687	Mouse	1	0
lgr5_016	Right	AC687	Mouse	2	0
lgr5_016	Right	AC687	Mouse	3	1
lgr5_016	Right	AC687	Mouse	4	0
lgr5_016	Right	AC687	Mouse	5	1
lgr5_016	Right	AC687	Mouse	6	0
lgr5_016	Right	AC687	Mouse	7	0
lgr5_016	Right	AC687	Mouse	8	0
lgr5_016	Right	AC687	Mouse	9	0
lgr5_016	Right	AC687	Mouse	10	0
lgr5_016	Right	AC687	Mouse	11	0
lgr5_016	Right	AC687	Mouse	12	0
lgr5_016	Right	AC687	Mouse	13	0
lgr5_016	Right	AC687	Mouse	14	0
lgr5_016	Right	AC687	Mouse	15	0
lgr5_016	Right	AC687	Mouse	16	0
lgr5_016	Right	AC687	Mouse	17	0
lgr5_016	Right	AC687	Mouse	18	0
lgr5_017	Left	AC687	Mouse	0	0
lgr5_017	Left	AC687	Mouse	1	0
lgr5_017	Left	AC687	Mouse	2	0
lgr5_017	Left	AC687	Mouse	3	0
lgr5_017	Left	AC687	Mouse	4	0
lgr5_017	Left	AC687	Mouse	5	0
lgr5_017	Left	AC687	Mouse	6	0
lgr5_017	Left	AC687	Mouse	7	0
lgr5_017	Left	AC687	Mouse	8	0
lgr5_017	Left	AC687	Mouse	9	0
lgr5_017	Left	AC687	Mouse	10	0
lgr5_017	Left	AC687	Mouse	11	0
lgr5_017	Left	AC687	Mouse	12	0
lgr5_017	Left	AC687	Mouse	13	0
lgr5_017	Left	AC687	Mouse	14	0
lgr5_017	Left	AC687	Mouse	15	0
lgr5_017	Left	AC687	Mouse	16	0
lgr5_017	Right	AC687	Mouse	1	0
lgr5_017	Right	AC687	Mouse	2	0
lgr5_017	Right	AC687	Mouse	3	0
lgr5_017	Right	AC687	Mouse	4	0
lgr5_017	Right	AC687	Mouse	5	0
lgr5_017	Right	AC687	Mouse	6	0
lgr5_017	Right	AC687	Mouse	7	0
lgr5_017	Right	AC687	Mouse	8	0
lgr5_017	Right	AC687	Mouse	9	0
lgr5_017	Right	AC687	Mouse	10	0
lgr5_017	Right	AC687	Mouse	11	0
lgr5_017	Right	AC687	Mouse	12	0
lgr5_017	Right	AC687	Mouse	13	0
lgr5_017	Right	AC687	Mouse	14	0
lgr5_017	Right	AC687	Mouse	15	0
lgr5_018	Left	AC687	Mouse	0	1
lgr5_018	Left	AC687	Mouse	1	1
lgr5_018	Left	AC687	Mouse	2	0
lgr5_018	Left	AC687	Mouse	3	0
lgr5_018	Left	AC687	Mouse	4	0
lgr5_018	Left	AC687	Mouse	5	0
lgr5_018	Left	AC687	Mouse	6	0
lgr5_018	Left	AC687	Mouse	7	0
lgr5_018	Left	AC687	Mouse	8	0
lgr5_018	Left	AC687	Mouse	9	0
lgr5_018	Left	AC687	Mouse	10	0
lgr5_018	Left	AC687	Mouse	11	0
lgr5_018	Left	AC687	Mouse	12	0
lgr5_018	Right	AC687	Mouse	1	0
lgr5_018	Right	AC687	Mouse	2	1
lgr5_018	Right	AC687	Mouse	3	0
lgr5_018	Right	AC687	Mouse	4	1
lgr5_018	Right	AC687	Mouse	5	0
lgr5_018	Right	AC687	Mouse	6	0
lgr5_018	Right	AC687	Mouse	7	0
lgr5_018	Right	AC687	Mouse	8	0
lgr5_018	Right	AC687	Mouse	9	0
lgr5_018	Right	AC687	Mouse	10	0
lgr5_018	Right	AC687	Mouse	11	0
lgr5_018	Right	AC687	Mouse	12	0
lgr5_018	Right	AC687	Mouse	13	0
lgr5_018	Right	AC687	Mouse	14	0
lgr5_018	Right	AC687	Mouse	15	0
lgr5_018	Right	AC687	Mouse	16	0
lgr5_019	Left	AC687	Mouse	0	1
lgr5_019	Left	AC687	Mouse	1	0
lgr5_019	Left	AC687	Mouse	2	0
lgr5_019	Left	AC687	Mouse	3	0
lgr5_019	Left	AC687	Mouse	4	0
lgr5_019	Left	AC687	Mouse	5	0
lgr5_019	Left	AC687	Mouse	6	0
lgr5_019	Left	AC687	Mouse	7	0
lgr5_019	Left	AC687	Mouse	8	0
lgr5_019	Left	AC687	Mouse	9	0
lgr5_019	Left	AC687	Mouse	10	0
lgr5_019	Left	AC687	Mouse	11	0
lgr5_019	Left	AC687	Mouse	12	0
lgr5_019	Left	AC687	Mouse	13	0
lgr5_019	Right	AC687	Mouse	1	0
lgr5_019	Right	AC687	Mouse	2	0
lgr5_019	Right	AC687	Mouse	3	0
lgr5_019	Right	AC687	Mouse	4	0
lgr5_019	Right	AC687	Mouse	5	0
lgr5_019	Right	AC687	Mouse	6	0
lgr5_019	Right	AC687	Mouse	7	0
lgr5_019	Right	AC687	Mouse	8	0
lgr5_019	Right	AC687	Mouse	9	0
lgr5_019	Right	AC687	Mouse	10	0
lgr5_019	Right	AC687	Mouse	11	0
lgr5_019	Right	AC687	Mouse	12	0
lgr5_019	Right	AC687	Mouse	13	0
lgr5_019	Right	AC687	Mouse	14	0
lgr5_019	Right	AC687	Mouse	15	0
lgr5_020	Left	AC687	Mouse	0	0
lgr5_020	Left	AC687	Mouse	1	0
lgr5_020	Left	AC687	Mouse	2	1
lgr5_020	Left	AC687	Mouse	3	0
lgr5_020	Left	AC687	Mouse	4	0
lgr5_020	Left	AC687	Mouse	5	0
lgr5_020	Left	AC687	Mouse	6	0
lgr5_020	Left	AC687	Mouse	7	0
lgr5_020	Left	AC687	Mouse	8	0
lgr5_020	Left	AC687	Mouse	9	0
lgr5_020	Left	AC687	Mouse	10	0
lgr5_020	Left	AC687	Mouse	11	0
lgr5_020	Left	AC687	Mouse	12	0
lgr5_020	Left	AC687	Mouse	13	0
lgr5_020	Left	AC687	Mouse	14	0
lgr5_020	Right	AC687	Mouse	1	0
lgr5_020	Right	AC687	Mouse	2	1
lgr5_020	Right	AC687	Mouse	3	0
lgr5_020	Right	AC687	Mouse	4	0
lgr5_020	Right	AC687	Mouse	5	0
lgr5_020	Right	AC687	Mouse	6	0
lgr5_020	Right	AC687	Mouse	7	0
lgr5_020	Right	AC687	Mouse	8	0
lgr5_020	Right	AC687	Mouse	9	0
lgr5_020	Right	AC687	Mouse	10	0
lgr5_020	Right	AC687	Mouse	11	0
lgr5_020	Right	AC687	Mouse	12	0
lgr5_020	Right	AC687	Mouse	13	0
lgr5_020	Right	AC687	Mouse	14	0
lgr5_020	Right	AC687	Mouse	15	0
lgr5_021	Left	AC687	Mouse	0	1
lgr5_021	Left	AC687	Mouse	1	0
lgr5_021	Left	AC687	Mouse	2	0
lgr5_021	Left	AC687	Mouse	3	0
lgr5_021	Left	AC687	Mouse	4	1
lgr5_021	Left	AC687	Mouse	5	0
lgr5_021	Left	AC687	Mouse	6	0
lgr5_021	Left	AC687	Mouse	7	0
lgr5_021	Left	AC687	Mouse	8	0
lgr5_021	Left	AC687	Mouse	9	0
lgr5_021	Left	AC687	Mouse	10	0
lgr5_021	Left	AC687	Mouse	11	0
lgr5_021	Left	AC687	Mouse	12	0
lgr5_021	Left	AC687	Mouse	13	0
lgr5_021	Left	AC687	Mouse	14	0
lgr5_021	Left	AC687	Mouse	15	0
lgr5_021	Left	AC687	Mouse	16	0
lgr5_021	Right	AC687	Mouse	1	0
lgr5_021	Right	AC687	Mouse	2	0
lgr5_021	Right	AC687	Mouse	3	0
lgr5_021	Right	AC687	Mouse	4	0
lgr5_021	Right	AC687	Mouse	5	0
lgr5_021	Right	AC687	Mouse	6	0
lgr5_021	Right	AC687	Mouse	7	0
lgr5_021	Right	AC687	Mouse	8	0
lgr5_021	Right	AC687	Mouse	9	0
lgr5_021	Right	AC687	Mouse	10	0
lgr5_021	Right	AC687	Mouse	11	0
lgr5_021	Right	AC687	Mouse	12	0
lgr5_021	Right	AC687	Mouse	13	0
lgr5_021	Right	AC687	Mouse	14	0
lgr5_021	Right	AC687	Mouse	15	0
lgr5_021	Right	AC687	Mouse	16	0
lgr5_021	Right	AC687	Mouse	17	0
lgr5_021	Right	AC687	Mouse	18	0
lgr5_022	Left	AC687	Mouse	0	0
lgr5_022	Left	AC687	Mouse	1	0
lgr5_022	Left	AC687	Mouse	2	0
lgr5_022	Left	AC687	Mouse	3	0
lgr5_022	Left	AC687	Mouse	4	0
lgr5_022	Left	AC687	Mouse	5	0
lgr5_022	Left	AC687	Mouse	6	0
lgr5_022	Left	AC687	Mouse	7	0
lgr5_022	Left	AC687	Mouse	8	0
lgr5_022	Left	AC687	Mouse	9	0
lgr5_022	Left	AC687	Mouse	10	0
lgr5_022	Left	AC687	Mouse	11	0
lgr5_022	Left	AC687	Mouse	12	0
lgr5_022	Left	AC687	Mouse	13	0
lgr5_022	Left	AC687	Mouse	14	0
lgr5_022	Left	AC687	Mouse	15	0
lgr5_022	Left	AC687	Mouse	16	0
lgr5_022	Right	AC687	Mouse	1	0
lgr5_022	Right	AC687	Mouse	2	0
lgr5_022	Right	AC687	Mouse	3	0
lgr5_022	Right	AC687	Mouse	4	0
lgr5_022	Right	AC687	Mouse	5	0
lgr5_022	Right	AC687	Mouse	6	0
lgr5_022	Right	AC687	Mouse	7	0
lgr5_022	Right	AC687	Mouse	8	0
lgr5_022	Right	AC687	Mouse	9	0
lgr5_022	Right	AC687	Mouse	10	0
lgr5_022	Right	AC687	Mouse	11	0
lgr5_022	Right	AC687	Mouse	12	0
lgr5_022	Right	AC687	Mouse	13	0
lgr5_022	Right	AC687	Mouse	14	0
lgr5_022	Right	AC687	Mouse	15	0
lgr5_022	Right	AC687	Mouse	16	0
lgr5_022	Right	AC687	Mouse	17	0
lgr5_022	Right	AC687	Mouse	18	0
lgr5_023	Left	AC687	Mouse	0	0
lgr5_023	Left	AC687	Mouse	1	0
lgr5_023	Left	AC687	Mouse	2	0
lgr5_023	Left	AC687	Mouse	3	0
lgr5_023	Left	AC687	Mouse	4	0
lgr5_023	Left	AC687	Mouse	5	0
lgr5_023	Left	AC687	Mouse	6	0
lgr5_023	Left	AC687	Mouse	7	0
lgr5_023	Left	AC687	Mouse	8	0
lgr5_023	Left	AC687	Mouse	9	0
lgr5_023	Left	AC687	Mouse	10	0
lgr5_023	Left	AC687	Mouse	11	0
lgr5_023	Left	AC687	Mouse	12	0
lgr5_023	Left	AC687	Mouse	13	0
lgr5_023	Left	AC687	Mouse	14	0
lgr5_023	Left	AC687	Mouse	15	0
lgr5_023	Left	AC687	Mouse	16	0
lgr5_023	Right	AC687	Mouse	1	0
lgr5_023	Right	AC687	Mouse	2	0
lgr5_023	Right	AC687	Mouse	3	0
lgr5_023	Right	AC687	Mouse	4	0
lgr5_023	Right	AC687	Mouse	5	0
lgr5_023	Right	AC687	Mouse	6	0
lgr5_023	Right	AC687	Mouse	7	0
lgr5_023	Right	AC687	Mouse	8	0
lgr5_023	Right	AC687	Mouse	9	0
lgr5_023	Right	AC687	Mouse	10	0
lgr5_023	Right	AC687	Mouse	11	0
lgr5_023	Right	AC687	Mouse	12	0
lgr5_023	Right	AC687	Mouse	13	0
lgr5_023	Right	AC687	Mouse	14	0
lgr5_023	Right	AC687	Mouse	15	0
lgr5_024	Left	AC687	Mouse	0	0
lgr5_024	Left	AC687	Mouse	1	0
lgr5_024	Left	AC687	Mouse	2	0
lgr5_024	Left	AC687	Mouse	3	0
lgr5_024	Left	AC687	Mouse	4	0
lgr5_024	Left	AC687	Mouse	5	0
lgr5_024	Left	AC687	Mouse	6	0
lgr5_024	Left	AC687	Mouse	7	0
lgr5_024	Left	AC687	Mouse	8	0
lgr5_024	Left	AC687	Mouse	9	0
lgr5_024	Left	AC687	Mouse	10	0
lgr5_024	Left	AC687	Mouse	11	0
lgr5_024	Left	AC687	Mouse	12	0
lgr5_024	Left	AC687	Mouse	13	0
lgr5_024	Left	AC687	Mouse	14	0
lgr5_024	Left	AC687	Mouse	15	0
lgr5_024	Left	AC687	Mouse	16	0
lgr5_024	Left	AC687	Mouse	17	0
lgr5_024	Left	AC687	Mouse	18	0
lgr5_024	Left	AC687	Mouse	19	0
lgr5_024	Right	AC687	Mouse	1	1
lgr5_024	Right	AC687	Mouse	2	0
lgr5_024	Right	AC687	Mouse	3	1
lgr5_024	Right	AC687	Mouse	4	0
lgr5_024	Right	AC687	Mouse	5	0
lgr5_024	Right	AC687	Mouse	6	0
lgr5_024	Right	AC687	Mouse	7	0
lgr5_024	Right	AC687	Mouse	8	0
lgr5_024	Right	AC687	Mouse	9	0
lgr5_024	Right	AC687	Mouse	10	0
lgr5_024	Right	AC687	Mouse	11	0
lgr5_024	Right	AC687	Mouse	12	0
lgr5_024	Right	AC687	Mouse	13	0
lgr5_024	Right	AC687	Mouse	14	0
lgr5_024	Right	AC687	Mouse	15	0
lgr5_024	Right	AC687	Mouse	16	0
lgr5_025	Left	AC687	Mouse	0	0
lgr5_025	Left	AC687	Mouse	1	0
lgr5_025	Left	AC687	Mouse	2	0
lgr5_025	Left	AC687	Mouse	3	0
lgr5_025	Left	AC687	Mouse	4	0
lgr5_025	Left	AC687	Mouse	5	0
lgr5_025	Left	AC687	Mouse	6	0
lgr5_025	Left	AC687	Mouse	7	0
lgr5_025	Left	AC687	Mouse	8	0
lgr5_025	Left	AC687	Mouse	9	0
lgr5_025	Left	AC687	Mouse	10	0
lgr5_025	Left	AC687	Mouse	11	0
lgr5_025	Left	AC687	Mouse	12	0
lgr5_025	Left	AC687	Mouse	13	0
lgr5_025	Left	AC687	Mouse	14	0
lgr5_025	Right	AC687	Mouse	1	1
lgr5_025	Right	AC687	Mouse	2	1
lgr5_025	Right	AC687	Mouse	3	1
lgr5_025	Right	AC687	Mouse	4	0
lgr5_025	Right	AC687	Mouse	5	0
lgr5_025	Right	AC687	Mouse	6	0
lgr5_025	Right	AC687	Mouse	7	0
lgr5_025	Right	AC687	Mouse	8	0
lgr5_025	Right	AC687	Mouse	9	0
lgr5_025	Right	AC687	Mouse	10	0
lgr5_025	Right	AC687	Mouse	11	0
lgr5_025	Right	AC687	Mouse	12	0
lgr5_025	Right	AC687	Mouse	13	0
lgr5_025	Right	AC687	Mouse	14	0
Lgr5_026	Left	AC688	Mouse	0	1
Lgr5_026	Left	AC688	Mouse	1	0
Lgr5_026	Left	AC688	Mouse	2	0
Lgr5_026	Left	AC688	Mouse	3	0
Lgr5_026	Left	AC688	Mouse	4	1
Lgr5_026	Left	AC688	Mouse	5	0
Lgr5_026	Left	AC688	Mouse	6	0
Lgr5_026	Left	AC688	Mouse	7	0
Lgr5_026	Left	AC688	Mouse	8	0
Lgr5_026	Left	AC688	Mouse	9	0
Lgr5_026	Left	AC688	Mouse	10	0
Lgr5_026	Left	AC688	Mouse	11	0
Lgr5_026	Left	AC688	Mouse	12	0
Lgr5_026	Left	AC688	Mouse	13	0
Lgr5_026	Left	AC688	Mouse	14	0
Lgr5_026	Left	AC688	Mouse	15	0
Lgr5_026	Left	AC688	Mouse	16	0
Lgr5_026	Left	AC688	Mouse	17	0
Lgr5_026	Right	AC688	Mouse	1	0
Lgr5_026	Right	AC688	Mouse	2	1
Lgr5_026	Right	AC688	Mouse	3	1
Lgr5_026	Right	AC688	Mouse	4	1
Lgr5_026	Right	AC688	Mouse	5	0
Lgr5_026	Right	AC688	Mouse	6	0
Lgr5_026	Right	AC688	Mouse	7	1
Lgr5_026	Right	AC688	Mouse	8	0
Lgr5_026	Right	AC688	Mouse	9	0
Lgr5_026	Right	AC688	Mouse	10	0
Lgr5_026	Right	AC688	Mouse	11	0
Lgr5_026	Right	AC688	Mouse	12	0
Lgr5_026	Right	AC688	Mouse	13	0
Lgr5_026	Right	AC688	Mouse	14	0
Lgr5_026	Right	AC688	Mouse	15	0
Lgr5_026	Right	AC688	Mouse	16	0
Lgr5_026	Right	AC688	Mouse	17	0
Lgr5_027	Left	AC688	Mouse	0	1
Lgr5_027	Left	AC688	Mouse	1	1
Lgr5_027	Left	AC688	Mouse	2	1
Lgr5_027	Left	AC688	Mouse	3	0
Lgr5_027	Left	AC688	Mouse	4	1
Lgr5_027	Left	AC688	Mouse	5	0
Lgr5_027	Left	AC688	Mouse	6	0
Lgr5_027	Left	AC688	Mouse	7	0
Lgr5_027	Left	AC688	Mouse	8	0
Lgr5_027	Left	AC688	Mouse	9	0
Lgr5_027	Left	AC688	Mouse	10	0
Lgr5_027	Left	AC688	Mouse	11	0
Lgr5_027	Left	AC688	Mouse	12	0
Lgr5_027	Left	AC688	Mouse	13	0
Lgr5_027	Left	AC688	Mouse	14	0
Lgr5_027	Left	AC688	Mouse	15	0
Lgr5_027	Left	AC688	Mouse	16	0
Lgr5_027	Left	AC688	Mouse	17	0
Lgr5_027	Right	AC688	Mouse	1	1
Lgr5_027	Right	AC688	Mouse	2	0
Lgr5_027	Right	AC688	Mouse	3	0
Lgr5_027	Right	AC688	Mouse	4	0
Lgr5_027	Right	AC688	Mouse	5	0
Lgr5_027	Right	AC688	Mouse	6	0
Lgr5_027	Right	AC688	Mouse	7	0
Lgr5_027	Right	AC688	Mouse	8	0
Lgr5_027	Right	AC688	Mouse	9	0
Lgr5_027	Right	AC688	Mouse	10	0
Lgr5_027	Right	AC688	Mouse	11	0
Lgr5_027	Right	AC688	Mouse	12	0
Lgr5_027	Right	AC688	Mouse	13	0
Lgr5_027	Right	AC688	Mouse	14	0
Lgr5_027	Right	AC688	Mouse	15	0
Lgr5_027	Right	AC688	Mouse	16	0
Lgr5_028	Left	AC688	Mouse	0	1
Lgr5_028	Left	AC688	Mouse	1	0
Lgr5_028	Left	AC688	Mouse	2	0
Lgr5_028	Left	AC688	Mouse	3	1
Lgr5_028	Left	AC688	Mouse	4	0
Lgr5_028	Left	AC688	Mouse	5	0
Lgr5_028	Left	AC688	Mouse	6	0
Lgr5_028	Left	AC688	Mouse	7	0
Lgr5_028	Left	AC688	Mouse	8	0
Lgr5_028	Left	AC688	Mouse	9	0
Lgr5_028	Left	AC688	Mouse	10	0
Lgr5_028	Left	AC688	Mouse	11	1
Lgr5_028	Left	AC688	Mouse	12	0
Lgr5_028	Left	AC688	Mouse	13	0
Lgr5_028	Left	AC688	Mouse	14	0
Lgr5_028	Right	AC688	Mouse	1	0
Lgr5_028	Right	AC688	Mouse	2	1
Lgr5_028	Right	AC688	Mouse	3	1
Lgr5_028	Right	AC688	Mouse	4	1
Lgr5_028	Right	AC688	Mouse	5	0
Lgr5_028	Right	AC688	Mouse	6	0
Lgr5_028	Right	AC688	Mouse	7	0
Lgr5_028	Right	AC688	Mouse	8	0
Lgr5_028	Right	AC688	Mouse	9	0
Lgr5_028	Right	AC688	Mouse	10	0
Lgr5_028	Right	AC688	Mouse	11	0
Lgr5_028	Right	AC688	Mouse	12	0
Lgr5_028	Right	AC688	Mouse	13	0
Lgr5_028	Right	AC688	Mouse	14	0
Lgr5_028	Right	AC688	Mouse	15	0
Lgr5_028	Right	AC688	Mouse	16	0
Lgr5_028	Right	AC688	Mouse	17	0
Lgr5_029	Left	AC688	Mouse	0	0
Lgr5_029	Left	AC688	Mouse	1	0
Lgr5_029	Left	AC688	Mouse	2	0
Lgr5_029	Left	AC688	Mouse	3	0
Lgr5_029	Left	AC688	Mouse	4	0
Lgr5_029	Left	AC688	Mouse	5	0
Lgr5_029	Left	AC688	Mouse	6	0
Lgr5_029	Left	AC688	Mouse	7	0
Lgr5_029	Left	AC688	Mouse	8	0
Lgr5_029	Left	AC688	Mouse	9	0
Lgr5_029	Left	AC688	Mouse	10	0
Lgr5_029	Left	AC688	Mouse	11	0
Lgr5_029	Left	AC688	Mouse	12	0
Lgr5_029	Left	AC688	Mouse	13	0
Lgr5_029	Left	AC688	Mouse	14	0
Lgr5_029	Left	AC688	Mouse	15	0
Lgr5_029	Right	AC688	Mouse	1	0
Lgr5_029	Right	AC688	Mouse	2	1
Lgr5_029	Right	AC688	Mouse	3	0
Lgr5_029	Right	AC688	Mouse	4	1
Lgr5_029	Right	AC688	Mouse	5	1
Lgr5_029	Right	AC688	Mouse	6	0
Lgr5_029	Right	AC688	Mouse	7	0
Lgr5_029	Right	AC688	Mouse	8	0
Lgr5_029	Right	AC688	Mouse	9	0
Lgr5_029	Right	AC688	Mouse	10	0
Lgr5_029	Right	AC688	Mouse	11	0
Lgr5_029	Right	AC688	Mouse	12	0
Lgr5_029	Right	AC688	Mouse	13	0
Lgr5_029	Right	AC688	Mouse	14	0
Lgr5_030	Left	AC688	Mouse	0	0
Lgr5_030	Left	AC688	Mouse	1	1
Lgr5_030	Left	AC688	Mouse	2	0
Lgr5_030	Left	AC688	Mouse	3	0
Lgr5_030	Left	AC688	Mouse	4	0
Lgr5_030	Left	AC688	Mouse	5	0
Lgr5_030	Left	AC688	Mouse	6	0
Lgr5_030	Left	AC688	Mouse	7	0
Lgr5_030	Left	AC688	Mouse	8	0
Lgr5_030	Left	AC688	Mouse	9	0
Lgr5_030	Left	AC688	Mouse	10	0
Lgr5_030	Left	AC688	Mouse	11	0
Lgr5_030	Left	AC688	Mouse	12	0
Lgr5_030	Left	AC688	Mouse	13	0
Lgr5_030	Left	AC688	Mouse	14	0
Lgr5_030	Left	AC688	Mouse	15	0
Lgr5_030	Left	AC688	Mouse	16	0
Lgr5_030	Right	AC688	Mouse	1	1
Lgr5_030	Right	AC688	Mouse	2	0
Lgr5_030	Right	AC688	Mouse	3	0
Lgr5_030	Right	AC688	Mouse	4	0
Lgr5_030	Right	AC688	Mouse	5	0
Lgr5_030	Right	AC688	Mouse	6	1
Lgr5_030	Right	AC688	Mouse	7	0
Lgr5_030	Right	AC688	Mouse	8	0
Lgr5_030	Right	AC688	Mouse	9	0
Lgr5_030	Right	AC688	Mouse	10	0
Lgr5_030	Right	AC688	Mouse	11	0
Lgr5_030	Right	AC688	Mouse	12	0
Lgr5_030	Right	AC688	Mouse	13	0
Lgr5_030	Right	AC688	Mouse	14	0
Lgr5_030	Right	AC688	Mouse	15	0
Lgr5_030	Right	AC688	Mouse	16	0
Lgr5_031	Left	AC688	Mouse	0	1
Lgr5_031	Left	AC688	Mouse	1	1
Lgr5_031	Left	AC688	Mouse	2	1
Lgr5_031	Left	AC688	Mouse	3	0
Lgr5_031	Left	AC688	Mouse	4	1
Lgr5_031	Left	AC688	Mouse	5	1
Lgr5_031	Left	AC688	Mouse	6	0
Lgr5_031	Left	AC688	Mouse	7	0
Lgr5_031	Left	AC688	Mouse	8	0
Lgr5_031	Left	AC688	Mouse	9	0
Lgr5_031	Left	AC688	Mouse	10	0
Lgr5_031	Left	AC688	Mouse	11	0
Lgr5_031	Left	AC688	Mouse	12	0
Lgr5_031	Left	AC688	Mouse	13	0
Lgr5_031	Left	AC688	Mouse	14	0
Lgr5_031	Left	AC688	Mouse	15	0
Lgr5_031	Right	AC688	Mouse	1	0
Lgr5_031	Right	AC688	Mouse	2	1
Lgr5_031	Right	AC688	Mouse	3	0
Lgr5_031	Right	AC688	Mouse	4	1
Lgr5_031	Right	AC688	Mouse	5	1
Lgr5_031	Right	AC688	Mouse	6	0
Lgr5_031	Right	AC688	Mouse	7	0
Lgr5_031	Right	AC688	Mouse	8	0
Lgr5_031	Right	AC688	Mouse	9	0
Lgr5_031	Right	AC688	Mouse	10	0
Lgr5_031	Right	AC688	Mouse	11	0
Lgr5_031	Right	AC688	Mouse	12	0
Lgr5_031	Right	AC688	Mouse	13	0
Lgr5_031	Right	AC688	Mouse	14	0
Lgr5_031	Right	AC688	Mouse	15	0
Lgr5_031	Right	AC688	Mouse	16	0
Lgr5_031	Right	AC688	Mouse	17	0
Lgr5_031	Right	AC688	Mouse	18	0
Lgr5_031	Right	AC688	Mouse	19	0
Lgr5_031	Right	AC688	Mouse	20	0
Lgr5_032	Left	AC688	Mouse	0	0
Lgr5_032	Left	AC688	Mouse	1	0
Lgr5_032	Left	AC688	Mouse	2	1
Lgr5_032	Left	AC688	Mouse	3	0
Lgr5_032	Left	AC688	Mouse	4	0
Lgr5_032	Left	AC688	Mouse	5	0
Lgr5_032	Left	AC688	Mouse	6	0
Lgr5_032	Left	AC688	Mouse	7	0
Lgr5_032	Left	AC688	Mouse	8	0
Lgr5_032	Left	AC688	Mouse	9	0
Lgr5_032	Left	AC688	Mouse	10	0
Lgr5_032	Left	AC688	Mouse	11	0
Lgr5_032	Left	AC688	Mouse	12	0
Lgr5_032	Left	AC688	Mouse	13	0
Lgr5_032	Left	AC688	Mouse	14	0
Lgr5_032	Left	AC688	Mouse	15	0
Lgr5_032	Left	AC688	Mouse	16	0
Lgr5_032	Left	AC688	Mouse	17	0
Lgr5_032	Left	AC688	Mouse	18	0
Lgr5_032	Right	AC688	Mouse	1	0
Lgr5_032	Right	AC688	Mouse	2	0
Lgr5_032	Right	AC688	Mouse	3	0
Lgr5_032	Right	AC688	Mouse	4	0
Lgr5_032	Right	AC688	Mouse	5	0
Lgr5_032	Right	AC688	Mouse	6	1
Lgr5_032	Right	AC688	Mouse	7	1
Lgr5_032	Right	AC688	Mouse	8	0
Lgr5_032	Right	AC688	Mouse	9	0
Lgr5_032	Right	AC688	Mouse	10	0
Lgr5_032	Right	AC688	Mouse	11	0
Lgr5_032	Right	AC688	Mouse	12	0
Lgr5_032	Right	AC688	Mouse	13	0
Lgr5_032	Right	AC688	Mouse	14	0
Lgr5_032	Right	AC688	Mouse	15	0
Lgr5_033	Left	AC688	Mouse	0	1
Lgr5_033	Left	AC688	Mouse	1	0
Lgr5_033	Left	AC688	Mouse	2	0
Lgr5_033	Left	AC688	Mouse	3	1
Lgr5_033	Left	AC688	Mouse	4	1
Lgr5_033	Left	AC688	Mouse	5	0
Lgr5_033	Left	AC688	Mouse	6	0
Lgr5_033	Left	AC688	Mouse	7	0
Lgr5_033	Left	AC688	Mouse	8	0
Lgr5_033	Left	AC688	Mouse	9	0
Lgr5_033	Left	AC688	Mouse	10	0
Lgr5_033	Left	AC688	Mouse	11	0
Lgr5_033	Left	AC688	Mouse	12	0
Lgr5_033	Left	AC688	Mouse	13	0
Lgr5_033	Left	AC688	Mouse	14	0
Lgr5_033	Left	AC688	Mouse	15	0
Lgr5_033	Left	AC688	Mouse	16	0
Lgr5_033	Right	AC688	Mouse	1	0
Lgr5_033	Right	AC688	Mouse	2	1
Lgr5_033	Right	AC688	Mouse	3	0
Lgr5_033	Right	AC688	Mouse	4	0
Lgr5_033	Right	AC688	Mouse	5	0
Lgr5_033	Right	AC688	Mouse	6	0
Lgr5_033	Right	AC688	Mouse	7	0
Lgr5_033	Right	AC688	Mouse	8	0
Lgr5_033	Right	AC688	Mouse	9	0
Lgr5_033	Right	AC688	Mouse	10	0
Lgr5_033	Right	AC688	Mouse	11	0
Lgr5_033	Right	AC688	Mouse	12	0
Lgr5_033	Right	AC688	Mouse	13	0
Lgr5_033	Right	AC688	Mouse	14	0
Lgr5_033	Right	AC688	Mouse	15	0
Lgr5_033	Right	AC688	Mouse	16	0
Lgr5_034	Left	AC688	Mouse	0	1
Lgr5_034	Left	AC688	Mouse	1	0
Lgr5_034	Left	AC688	Mouse	2	0
Lgr5_034	Left	AC688	Mouse	3	0
Lgr5_034	Left	AC688	Mouse	4	1
Lgr5_034	Left	AC688	Mouse	5	0
Lgr5_034	Left	AC688	Mouse	6	0
Lgr5_034	Left	AC688	Mouse	7	0
Lgr5_034	Left	AC688	Mouse	8	0
Lgr5_034	Left	AC688	Mouse	9	0
Lgr5_034	Left	AC688	Mouse	10	0
Lgr5_034	Left	AC688	Mouse	11	0
Lgr5_034	Left	AC688	Mouse	12	0
Lgr5_034	Left	AC688	Mouse	13	0
Lgr5_034	Left	AC688	Mouse	14	0
Lgr5_034	Left	AC688	Mouse	15	0
Lgr5_034	Left	AC688	Mouse	16	0
Lgr5_034	Left	AC688	Mouse	17	0
Lgr5_034	Right	AC688	Mouse	1	0
Lgr5_034	Right	AC688	Mouse	2	0
Lgr5_034	Right	AC688	Mouse	3	0
Lgr5_034	Right	AC688	Mouse	4	0
Lgr5_034	Right	AC688	Mouse	5	0
Lgr5_034	Right	AC688	Mouse	6	0
Lgr5_034	Right	AC688	Mouse	7	0
Lgr5_034	Right	AC688	Mouse	8	0
Lgr5_034	Right	AC688	Mouse	9	0
Lgr5_034	Right	AC688	Mouse	10	0
Lgr5_034	Right	AC688	Mouse	11	0
Lgr5_034	Right	AC688	Mouse	12	0
Lgr5_034	Right	AC688	Mouse	13	0
Lgr5_034	Right	AC688	Mouse	14	0
Lgr5_035	Left	AC688	Mouse	0	0
Lgr5_035	Left	AC688	Mouse	1	1
Lgr5_035	Left	AC688	Mouse	2	0
Lgr5_035	Left	AC688	Mouse	3	1
Lgr5_035	Left	AC688	Mouse	4	0
Lgr5_035	Left	AC688	Mouse	5	0
Lgr5_035	Left	AC688	Mouse	6	0
Lgr5_035	Left	AC688	Mouse	7	0
Lgr5_035	Left	AC688	Mouse	8	0
Lgr5_035	Left	AC688	Mouse	9	0
Lgr5_035	Left	AC688	Mouse	10	0
Lgr5_035	Left	AC688	Mouse	11	0
Lgr5_035	Left	AC688	Mouse	12	0
Lgr5_035	Left	AC688	Mouse	13	0
Lgr5_035	Left	AC688	Mouse	14	0
Lgr5_035	Left	AC688	Mouse	15	0
Lgr5_035	Right	AC688	Mouse	1	1
Lgr5_035	Right	AC688	Mouse	2	0
Lgr5_035	Right	AC688	Mouse	3	1
Lgr5_035	Right	AC688	Mouse	4	0
Lgr5_035	Right	AC688	Mouse	5	0
Lgr5_035	Right	AC688	Mouse	6	0
Lgr5_035	Right	AC688	Mouse	7	0
Lgr5_035	Right	AC688	Mouse	8	0
Lgr5_035	Right	AC688	Mouse	9	0
Lgr5_035	Right	AC688	Mouse	10	0
Lgr5_035	Right	AC688	Mouse	11	0
Lgr5_035	Right	AC688	Mouse	12	0
Lgr5_035	Right	AC688	Mouse	13	0
Lgr5_035	Right	AC688	Mouse	14	0
Lgr5_035	Right	AC688	Mouse	15	0
Lgr5_036	Left	AC688	Mouse	0	0
Lgr5_036	Left	AC688	Mouse	1	1
Lgr5_036	Left	AC688	Mouse	2	0
Lgr5_036	Left	AC688	Mouse	3	1
Lgr5_036	Left	AC688	Mouse	4	1
Lgr5_036	Left	AC688	Mouse	5	0
Lgr5_036	Left	AC688	Mouse	6	0
Lgr5_036	Left	AC688	Mouse	7	0
Lgr5_036	Left	AC688	Mouse	8	0
Lgr5_036	Left	AC688	Mouse	9	0
Lgr5_036	Left	AC688	Mouse	10	0
Lgr5_036	Left	AC688	Mouse	11	0
Lgr5_036	Left	AC688	Mouse	12	0
Lgr5_036	Left	AC688	Mouse	13	0
Lgr5_036	Left	AC688	Mouse	14	0
Lgr5_036	Left	AC688	Mouse	15	0
Lgr5_036	Left	AC688	Mouse	16	0
Lgr5_036	Left	AC688	Mouse	17	0
Lgr5_036	Right	AC688	Mouse	1	1
Lgr5_036	Right	AC688	Mouse	2	0
Lgr5_036	Right	AC688	Mouse	3	0
Lgr5_036	Right	AC688	Mouse	4	1
Lgr5_036	Right	AC688	Mouse	5	0
Lgr5_036	Right	AC688	Mouse	6	0
Lgr5_036	Right	AC688	Mouse	7	0
Lgr5_036	Right	AC688	Mouse	8	0
Lgr5_036	Right	AC688	Mouse	9	0
Lgr5_036	Right	AC688	Mouse	10	0
Lgr5_036	Right	AC688	Mouse	11	0
Lgr5_036	Right	AC688	Mouse	12	0
Lgr5_036	Right	AC688	Mouse	13	0
Lgr5_037	Left	AC688	Mouse	0	1
Lgr5_037	Left	AC688	Mouse	1	1
Lgr5_037	Left	AC688	Mouse	2	0
Lgr5_037	Left	AC688	Mouse	3	1
Lgr5_037	Left	AC688	Mouse	4	1
Lgr5_037	Left	AC688	Mouse	5	0
Lgr5_037	Left	AC688	Mouse	6	0
Lgr5_037	Left	AC688	Mouse	7	0
Lgr5_037	Left	AC688	Mouse	8	0
Lgr5_037	Left	AC688	Mouse	9	0
Lgr5_037	Left	AC688	Mouse	10	0
Lgr5_037	Left	AC688	Mouse	11	0
Lgr5_037	Left	AC688	Mouse	12	0
Lgr5_037	Left	AC688	Mouse	13	0
Lgr5_037	Left	AC688	Mouse	14	0
Lgr5_037	Left	AC688	Mouse	15	0
Lgr5_037	Left	AC688	Mouse	16	0
Lgr5_037	Right	AC688	Mouse	1	0
Lgr5_037	Right	AC688	Mouse	2	1
Lgr5_037	Right	AC688	Mouse	3	1
Lgr5_037	Right	AC688	Mouse	4	0
Lgr5_037	Right	AC688	Mouse	5	1
Lgr5_037	Right	AC688	Mouse	6	0
Lgr5_037	Right	AC688	Mouse	7	0
Lgr5_037	Right	AC688	Mouse	8	0
Lgr5_037	Right	AC688	Mouse	9	0
Lgr5_037	Right	AC688	Mouse	10	0
Lgr5_037	Right	AC688	Mouse	11	0
Lgr5_037	Right	AC688	Mouse	12	0
Lgr5_037	Right	AC688	Mouse	13	0
Lgr5_037	Right	AC688	Mouse	14	0
Lgr5_037	Right	AC688	Mouse	15	0
Lgr5_038	Left	AC688	Mouse	0	1
Lgr5_038	Left	AC688	Mouse	1	0
Lgr5_038	Left	AC688	Mouse	2	1
Lgr5_038	Left	AC688	Mouse	3	1
Lgr5_038	Left	AC688	Mouse	4	0
Lgr5_038	Left	AC688	Mouse	5	0
Lgr5_038	Left	AC688	Mouse	6	1
Lgr5_038	Left	AC688	Mouse	7	0
Lgr5_038	Left	AC688	Mouse	8	0
Lgr5_038	Left	AC688	Mouse	9	0
Lgr5_038	Left	AC688	Mouse	10	0
Lgr5_038	Left	AC688	Mouse	11	0
Lgr5_038	Left	AC688	Mouse	12	0
Lgr5_038	Left	AC688	Mouse	13	0
Lgr5_038	Left	AC688	Mouse	14	0
Lgr5_038	Left	AC688	Mouse	15	0
Lgr5_038	Left	AC688	Mouse	16	0
Lgr5_038	Left	AC688	Mouse	17	0
Lgr5_038	Left	AC688	Mouse	18	0
Lgr5_038	Right	AC688	Mouse	1	0
Lgr5_038	Right	AC688	Mouse	2	1
Lgr5_038	Right	AC688	Mouse	3	1
Lgr5_038	Right	AC688	Mouse	4	0
Lgr5_038	Right	AC688	Mouse	5	0
Lgr5_038	Right	AC688	Mouse	6	0
Lgr5_038	Right	AC688	Mouse	7	0
Lgr5_038	Right	AC688	Mouse	8	0
Lgr5_038	Right	AC688	Mouse	9	0
Lgr5_038	Right	AC688	Mouse	10	0
Lgr5_038	Right	AC688	Mouse	11	0
Lgr5_038	Right	AC688	Mouse	12	0
Lgr5_038	Right	AC688	Mouse	13	0
Lgr5_038	Right	AC688	Mouse	14	0
Lgr5_038	Right	AC688	Mouse	15	0
Lgr5_038	Right	AC688	Mouse	16	0
Lgr5_038	Right	AC688	Mouse	17	0
Lgr5_038	Right	AC688	Mouse	18	0
Lgr5_039	Left	AC688	Mouse	0	0
Lgr5_039	Left	AC688	Mouse	1	0
Lgr5_039	Left	AC688	Mouse	2	0
Lgr5_039	Left	AC688	Mouse	3	0
Lgr5_039	Left	AC688	Mouse	4	0
Lgr5_039	Left	AC688	Mouse	5	0
Lgr5_039	Left	AC688	Mouse	6	0
Lgr5_039	Left	AC688	Mouse	7	0
Lgr5_039	Left	AC688	Mouse	8	0
Lgr5_039	Left	AC688	Mouse	9	0
Lgr5_039	Left	AC688	Mouse	10	0
Lgr5_039	Left	AC688	Mouse	11	0
Lgr5_039	Left	AC688	Mouse	12	0
Lgr5_039	Left	AC688	Mouse	13	0
Lgr5_039	Left	AC688	Mouse	14	0
Lgr5_039	Left	AC688	Mouse	15	0
Lgr5_039	Left	AC688	Mouse	16	0
Lgr5_039	Right	AC688	Mouse	1	0
Lgr5_039	Right	AC688	Mouse	2	0
Lgr5_039	Right	AC688	Mouse	3	0
Lgr5_039	Right	AC688	Mouse	4	0
Lgr5_039	Right	AC688	Mouse	5	0
Lgr5_039	Right	AC688	Mouse	6	0
Lgr5_039	Right	AC688	Mouse	7	0
Lgr5_039	Right	AC688	Mouse	8	0
Lgr5_039	Right	AC688	Mouse	9	0
Lgr5_039	Right	AC688	Mouse	10	0
Lgr5_039	Right	AC688	Mouse	11	0
Lgr5_039	Right	AC688	Mouse	12	0
Lgr5_039	Right	AC688	Mouse	13	0
Lgr5_039	Right	AC688	Mouse	14	0
Lgr5_039	Right	AC688	Mouse	15	0
Lgr5_039	Right	AC688	Mouse	16	0
Lgr5_039	Right	AC688	Mouse	17	0
Lgr5_039	Right	AC688	Mouse	18	0
Lgr5_039	Right	AC688	Mouse	19	0
Lgr5_040	Left	AC688	Mouse	0	1
Lgr5_040	Left	AC688	Mouse	1	0
Lgr5_040	Left	AC688	Mouse	2	0
Lgr5_040	Left	AC688	Mouse	3	0
Lgr5_040	Left	AC688	Mouse	4	0
Lgr5_040	Left	AC688	Mouse	5	0
Lgr5_040	Left	AC688	Mouse	6	0
Lgr5_040	Left	AC688	Mouse	7	0
Lgr5_040	Left	AC688	Mouse	8	0
Lgr5_040	Left	AC688	Mouse	9	0
Lgr5_040	Left	AC688	Mouse	10	0
Lgr5_040	Left	AC688	Mouse	11	0
Lgr5_040	Left	AC688	Mouse	12	0
Lgr5_040	Left	AC688	Mouse	13	0
Lgr5_040	Left	AC688	Mouse	14	0
Lgr5_040	Left	AC688	Mouse	15	0
Lgr5_040	Right	AC688	Mouse	1	0
Lgr5_040	Right	AC688	Mouse	2	0
Lgr5_040	Right	AC688	Mouse	3	0
Lgr5_040	Right	AC688	Mouse	4	0
Lgr5_040	Right	AC688	Mouse	5	0
Lgr5_040	Right	AC688	Mouse	6	0
Lgr5_040	Right	AC688	Mouse	7	0
Lgr5_040	Right	AC688	Mouse	8	0
Lgr5_040	Right	AC688	Mouse	9	0
Lgr5_040	Right	AC688	Mouse	10	0
Lgr5_040	Right	AC688	Mouse	11	0
Lgr5_040	Right	AC688	Mouse	12	0
Lgr5_040	Right	AC688	Mouse	13	0
Lgr5_040	Right	AC688	Mouse	14	0
Lgr5_040	Right	AC688	Mouse	15	1
Lgr5_040	Right	AC688	Mouse	16	0
Lgr5_040	Right	AC688	Mouse	17	0
Lgr5_040	Right	AC688	Mouse	18	0
Lgr5_041	Left	AC688	Mouse	0	0
Lgr5_041	Left	AC688	Mouse	1	1
Lgr5_041	Left	AC688	Mouse	2	0
Lgr5_041	Left	AC688	Mouse	3	0
Lgr5_041	Left	AC688	Mouse	4	0
Lgr5_041	Left	AC688	Mouse	5	0
Lgr5_041	Left	AC688	Mouse	6	0
Lgr5_041	Left	AC688	Mouse	7	0
Lgr5_041	Left	AC688	Mouse	8	0
Lgr5_041	Left	AC688	Mouse	9	0
Lgr5_041	Left	AC688	Mouse	10	0
Lgr5_041	Left	AC688	Mouse	11	0
Lgr5_041	Left	AC688	Mouse	12	0
Lgr5_041	Left	AC688	Mouse	13	0
Lgr5_041	Left	AC688	Mouse	14	0
Lgr5_041	Left	AC688	Mouse	15	0
Lgr5_041	Left	AC688	Mouse	16	0
Lgr5_041	Left	AC688	Mouse	17	0
Lgr5_041	Left	AC688	Mouse	18	0
Lgr5_041	Left	AC688	Mouse	19	0
Lgr5_041	Right	AC688	Mouse	1	0
Lgr5_041	Right	AC688	Mouse	2	0
Lgr5_041	Right	AC688	Mouse	3	0
Lgr5_041	Right	AC688	Mouse	4	0
Lgr5_041	Right	AC688	Mouse	5	0
Lgr5_041	Right	AC688	Mouse	6	0
Lgr5_041	Right	AC688	Mouse	7	0
Lgr5_041	Right	AC688	Mouse	8	0
Lgr5_041	Right	AC688	Mouse	9	0
Lgr5_041	Right	AC688	Mouse	10	0
Lgr5_041	Right	AC688	Mouse	11	0
Lgr5_041	Right	AC688	Mouse	12	0
Lgr5_041	Right	AC688	Mouse	13	0
Lgr5_041	Right	AC688	Mouse	14	0
Lgr5_041	Right	AC688	Mouse	15	0
Lgr5_041	Right	AC688	Mouse	16	0
Lgr5_041	Right	AC688	Mouse	17	0
Lgr5_041	Right	AC688	Mouse	18	0
Lgr5_042	Left	AC688	Mouse	0	1
Lgr5_042	Left	AC688	Mouse	1	0
Lgr5_042	Left	AC688	Mouse	2	0
Lgr5_042	Left	AC688	Mouse	3	0
Lgr5_042	Left	AC688	Mouse	4	0
Lgr5_042	Left	AC688	Mouse	5	0
Lgr5_042	Left	AC688	Mouse	6	0
Lgr5_042	Left	AC688	Mouse	7	0
Lgr5_042	Left	AC688	Mouse	8	0
Lgr5_042	Left	AC688	Mouse	9	0
Lgr5_042	Left	AC688	Mouse	10	0
Lgr5_042	Left	AC688	Mouse	11	0
Lgr5_042	Left	AC688	Mouse	12	0
Lgr5_042	Left	AC688	Mouse	13	0
Lgr5_042	Left	AC688	Mouse	14	0
Lgr5_042	Left	AC688	Mouse	15	0
Lgr5_042	Right	AC688	Mouse	1	0
Lgr5_042	Right	AC688	Mouse	2	1
Lgr5_042	Right	AC688	Mouse	3	0
Lgr5_042	Right	AC688	Mouse	4	0
Lgr5_042	Right	AC688	Mouse	5	0
Lgr5_042	Right	AC688	Mouse	6	0
Lgr5_042	Right	AC688	Mouse	7	0
Lgr5_042	Right	AC688	Mouse	8	0
Lgr5_042	Right	AC688	Mouse	9	0
Lgr5_042	Right	AC688	Mouse	10	0
Lgr5_042	Right	AC688	Mouse	11	0
Lgr5_042	Right	AC688	Mouse	13	0
Lgr5_042	Right	AC688	Mouse	14	0
Lgr5_042	Right	AC688	Mouse	15	0
Lgr5_042	Right	AC688	Mouse	16	0
Lgr5_042	Right	AC688	Mouse	17	0
Lgr5_042	Right	AC688	Mouse	18	0
Lgr5_042	Right	AC688	Mouse	19	0
Lgr5_043	Left	AC688	Mouse	0	0
Lgr5_043	Left	AC688	Mouse	1	0
Lgr5_043	Left	AC688	Mouse	2	1
Lgr5_043	Left	AC688	Mouse	3	0
Lgr5_043	Left	AC688	Mouse	4	0
Lgr5_043	Left	AC688	Mouse	5	0
Lgr5_043	Left	AC688	Mouse	6	1
Lgr5_043	Left	AC688	Mouse	7	1
Lgr5_043	Left	AC688	Mouse	8	0
Lgr5_043	Left	AC688	Mouse	9	0
Lgr5_043	Left	AC688	Mouse	10	0
Lgr5_043	Left	AC688	Mouse	11	0
Lgr5_043	Left	AC688	Mouse	12	0
Lgr5_043	Left	AC688	Mouse	13	0
Lgr5_043	Left	AC688	Mouse	14	0
Lgr5_043	Left	AC688	Mouse	15	0
Lgr5_043	Right	AC688	Mouse	1	0
Lgr5_043	Right	AC688	Mouse	2	1
Lgr5_043	Right	AC688	Mouse	3	0
Lgr5_043	Right	AC688	Mouse	4	1
Lgr5_043	Right	AC688	Mouse	5	0
Lgr5_043	Right	AC688	Mouse	6	0
Lgr5_043	Right	AC688	Mouse	7	0
Lgr5_043	Right	AC688	Mouse	8	0
Lgr5_043	Right	AC688	Mouse	9	0
Lgr5_043	Right	AC688	Mouse	10	0
Lgr5_043	Right	AC688	Mouse	11	0
Lgr5_043	Right	AC688	Mouse	12	0
Lgr5_043	Right	AC688	Mouse	13	0
Lgr5_044	Left	AC688	Mouse	0	0
Lgr5_044	Left	AC688	Mouse	1	0
Lgr5_044	Left	AC688	Mouse	2	0
Lgr5_044	Left	AC688	Mouse	3	0
Lgr5_044	Left	AC688	Mouse	4	0
Lgr5_044	Left	AC688	Mouse	5	0
Lgr5_044	Left	AC688	Mouse	6	0
Lgr5_044	Left	AC688	Mouse	7	0
Lgr5_044	Left	AC688	Mouse	8	0
Lgr5_044	Left	AC688	Mouse	9	0
Lgr5_044	Left	AC688	Mouse	10	0
Lgr5_044	Left	AC688	Mouse	11	0
Lgr5_044	Left	AC688	Mouse	12	0
Lgr5_044	Left	AC688	Mouse	13	0
Lgr5_044	Left	AC688	Mouse	14	0
Lgr5_044	Left	AC688	Mouse	15	0
Lgr5_044	Left	AC688	Mouse	16	0
Lgr5_044	Right	AC688	Mouse	1	1
Lgr5_044	Right	AC688	Mouse	2	0
Lgr5_044	Right	AC688	Mouse	3	0
Lgr5_044	Right	AC688	Mouse	4	0
Lgr5_044	Right	AC688	Mouse	5	0
Lgr5_044	Right	AC688	Mouse	6	1
Lgr5_044	Right	AC688	Mouse	7	0
Lgr5_044	Right	AC688	Mouse	8	0
Lgr5_044	Right	AC688	Mouse	9	0
Lgr5_044	Right	AC688	Mouse	10	0
Lgr5_044	Right	AC688	Mouse	11	0
Lgr5_044	Right	AC688	Mouse	12	0
Lgr5_044	Right	AC688	Mouse	13	0
Lgr5_044	Right	AC688	Mouse	14	0
Lgr5_044	Right	AC688	Mouse	15	0
Lgr5_044	Right	AC688	Mouse	16	0
Lgr5_044	Right	AC688	Mouse	17	0
Lgr5_046	Left	AC688	Mouse	0	0
Lgr5_046	Left	AC688	Mouse	1	0
Lgr5_046	Left	AC688	Mouse	2	0
Lgr5_046	Left	AC688	Mouse	3	0
Lgr5_046	Left	AC688	Mouse	4	0
Lgr5_046	Left	AC688	Mouse	5	0
Lgr5_046	Left	AC688	Mouse	6	0
Lgr5_046	Left	AC688	Mouse	7	0
Lgr5_046	Left	AC688	Mouse	8	0
Lgr5_046	Left	AC688	Mouse	9	0
Lgr5_046	Left	AC688	Mouse	10	0
Lgr5_046	Left	AC688	Mouse	11	0
Lgr5_046	Left	AC688	Mouse	12	0
Lgr5_046	Left	AC688	Mouse	13	0
Lgr5_046	Left	AC688	Mouse	14	0
Lgr5_046	Right	AC688	Mouse	1	0
Lgr5_046	Right	AC688	Mouse	2	0
Lgr5_046	Right	AC688	Mouse	3	1
Lgr5_046	Right	AC688	Mouse	4	0
Lgr5_046	Right	AC688	Mouse	5	0
Lgr5_046	Right	AC688	Mouse	6	0
Lgr5_046	Right	AC688	Mouse	7	0
Lgr5_046	Right	AC688	Mouse	8	0
Lgr5_046	Right	AC688	Mouse	9	0
Lgr5_046	Right	AC688	Mouse	10	0
Lgr5_046	Right	AC688	Mouse	11	0
Lgr5_046	Right	AC688	Mouse	12	0
Lgr5_046	Right	AC688	Mouse	13	0
Lgr5_046	Right	AC688	Mouse	14	0
Lgr5_047	Left	AC688	Mouse	0	0
Lgr5_047	Left	AC688	Mouse	1	0
Lgr5_047	Left	AC688	Mouse	2	0
Lgr5_047	Left	AC688	Mouse	3	1
Lgr5_047	Left	AC688	Mouse	4	0
Lgr5_047	Left	AC688	Mouse	5	0
Lgr5_047	Left	AC688	Mouse	6	0
Lgr5_047	Left	AC688	Mouse	7	0
Lgr5_047	Left	AC688	Mouse	8	0
Lgr5_047	Left	AC688	Mouse	9	0
Lgr5_047	Left	AC688	Mouse	10	0
Lgr5_047	Left	AC688	Mouse	11	0
Lgr5_047	Left	AC688	Mouse	12	0
Lgr5_047	Left	AC688	Mouse	13	0
Lgr5_047	Left	AC688	Mouse	14	1
Lgr5_047	Left	AC688	Mouse	15	0
Lgr5_047	Right	AC688	Mouse	1	0
Lgr5_047	Right	AC688	Mouse	2	0
Lgr5_047	Right	AC688	Mouse	3	0
Lgr5_047	Right	AC688	Mouse	4	0
Lgr5_047	Right	AC688	Mouse	5	0
Lgr5_047	Right	AC688	Mouse	6	0
Lgr5_047	Right	AC688	Mouse	7	0
Lgr5_047	Right	AC688	Mouse	8	0
Lgr5_047	Right	AC688	Mouse	9	0
Lgr5_047	Right	AC688	Mouse	10	0
Lgr5_047	Right	AC688	Mouse	11	0
Lgr5_047	Right	AC688	Mouse	12	0
Lgr5_047	Right	AC688	Mouse	13	0
Lgr5_047	Right	AC688	Mouse	14	0
Lgr5_047	Right	AC688	Mouse	15	0
Lgr5_048	Left	AC688	Mouse	0	1
Lgr5_048	Left	AC688	Mouse	1	0
Lgr5_048	Left	AC688	Mouse	2	0
Lgr5_048	Left	AC688	Mouse	3	0
Lgr5_048	Left	AC688	Mouse	4	0
Lgr5_048	Left	AC688	Mouse	5	0
Lgr5_048	Left	AC688	Mouse	6	0
Lgr5_048	Left	AC688	Mouse	7	0
Lgr5_048	Left	AC688	Mouse	8	0
Lgr5_048	Left	AC688	Mouse	9	0
Lgr5_048	Left	AC688	Mouse	10	0
Lgr5_048	Left	AC688	Mouse	11	0
Lgr5_048	Left	AC688	Mouse	12	0
Lgr5_048	Left	AC688	Mouse	13	0
Lgr5_048	Right	AC688	Mouse	1	0
Lgr5_048	Right	AC688	Mouse	2	0
Lgr5_048	Right	AC688	Mouse	3	0
Lgr5_048	Right	AC688	Mouse	4	0
Lgr5_048	Right	AC688	Mouse	5	0
Lgr5_048	Right	AC688	Mouse	6	0
Lgr5_048	Right	AC688	Mouse	7	0
Lgr5_048	Right	AC688	Mouse	8	0
Lgr5_048	Right	AC688	Mouse	9	0
Lgr5_048	Right	AC688	Mouse	10	0
Lgr5_048	Right	AC688	Mouse	11	0
Lgr5_048	Right	AC688	Mouse	12	0
Lgr5_048	Right	AC688	Mouse	13	0
Lgr5_048	Right	AC688	Mouse	14	0
Lgr5_049	Left	AC688	Mouse	0	1
Lgr5_049	Left	AC688	Mouse	1	0
Lgr5_049	Left	AC688	Mouse	2	0
Lgr5_049	Left	AC688	Mouse	3	1
Lgr5_049	Left	AC688	Mouse	4	1
Lgr5_049	Left	AC688	Mouse	5	0
Lgr5_049	Left	AC688	Mouse	6	0
Lgr5_049	Left	AC688	Mouse	7	0
Lgr5_049	Left	AC688	Mouse	8	0
Lgr5_049	Left	AC688	Mouse	9	0
Lgr5_049	Left	AC688	Mouse	10	0
Lgr5_049	Left	AC688	Mouse	11	0
Lgr5_049	Left	AC688	Mouse	12	0
Lgr5_049	Left	AC688	Mouse	13	0
Lgr5_049	Left	AC688	Mouse	14	0
Lgr5_049	Left	AC688	Mouse	15	0
Lgr5_049	Right	AC688	Mouse	1	0
Lgr5_049	Right	AC688	Mouse	2	1
Lgr5_049	Right	AC688	Mouse	3	0
Lgr5_049	Right	AC688	Mouse	4	0
Lgr5_049	Right	AC688	Mouse	5	0
Lgr5_049	Right	AC688	Mouse	6	0
Lgr5_049	Right	AC688	Mouse	7	0
Lgr5_049	Right	AC688	Mouse	8	0
Lgr5_049	Right	AC688	Mouse	9	0
Lgr5_049	Right	AC688	Mouse	10	0
Lgr5_049	Right	AC688	Mouse	11	0
Lgr5_049	Right	AC688	Mouse	12	0
Lgr5_049	Right	AC688	Mouse	13	0
Lgr5_049	Right	AC688	Mouse	14	0
Lgr5_049	Right	AC688	Mouse	15	0
Lgr5_050	Left	AC688	Mouse	0	0
Lgr5_050	Left	AC688	Mouse	1	1
Lgr5_050	Left	AC688	Mouse	2	0
Lgr5_050	Left	AC688	Mouse	3	1
Lgr5_050	Left	AC688	Mouse	4	0
Lgr5_050	Left	AC688	Mouse	5	0
Lgr5_050	Left	AC688	Mouse	6	0
Lgr5_050	Left	AC688	Mouse	7	0
Lgr5_050	Left	AC688	Mouse	8	0
Lgr5_050	Left	AC688	Mouse	9	0
Lgr5_050	Left	AC688	Mouse	10	0
Lgr5_050	Left	AC688	Mouse	11	0
Lgr5_050	Left	AC688	Mouse	12	0
Lgr5_050	Left	AC688	Mouse	13	0
Lgr5_050	Left	AC688	Mouse	14	0
Lgr5_050	Left	AC688	Mouse	15	0
Lgr5_050	Left	AC688	Mouse	16	0
Lgr5_050	Right	AC688	Mouse	1	0
Lgr5_050	Right	AC688	Mouse	2	1
Lgr5_050	Right	AC688	Mouse	3	0
Lgr5_050	Right	AC688	Mouse	4	0
Lgr5_050	Right	AC688	Mouse	5	0
Lgr5_050	Right	AC688	Mouse	6	0
Lgr5_050	Right	AC688	Mouse	7	0
Lgr5_050	Right	AC688	Mouse	8	0
Lgr5_050	Right	AC688	Mouse	9	0
Lgr5_050	Right	AC688	Mouse	10	0
Lgr5_050	Right	AC688	Mouse	11	0
Lgr5_050	Right	AC688	Mouse	12	0
Lgr5_050	Right	AC688	Mouse	13	0
Lgr5_050	Right	AC688	Mouse	14	0
lgr5_001	Left	AC688	Mouse	0	1
lgr5_001	Left	AC688	Mouse	1	1
lgr5_001	Left	AC688	Mouse	2	0
lgr5_001	Left	AC688	Mouse	3	1
lgr5_001	Left	AC688	Mouse	4	0
lgr5_001	Left	AC688	Mouse	5	0
lgr5_001	Left	AC688	Mouse	6	0
lgr5_001	Left	AC688	Mouse	7	0
lgr5_001	Left	AC688	Mouse	8	0
lgr5_001	Left	AC688	Mouse	9	0
lgr5_001	Left	AC688	Mouse	10	0
lgr5_001	Left	AC688	Mouse	11	0
lgr5_001	Left	AC688	Mouse	12	0
lgr5_001	Left	AC688	Mouse	13	0
lgr5_001	Left	AC688	Mouse	14	0
lgr5_001	Left	AC688	Mouse	15	0
lgr5_001	Left	AC688	Mouse	16	0
lgr5_001	Left	AC688	Mouse	17	0
lgr5_001	Right	AC688	Mouse	1	0
lgr5_001	Right	AC688	Mouse	2	1
lgr5_001	Right	AC688	Mouse	3	0
lgr5_001	Right	AC688	Mouse	4	0
lgr5_001	Right	AC688	Mouse	5	0
lgr5_001	Right	AC688	Mouse	6	0
lgr5_001	Right	AC688	Mouse	7	0
lgr5_001	Right	AC688	Mouse	8	0
lgr5_001	Right	AC688	Mouse	9	0
lgr5_001	Right	AC688	Mouse	10	0
lgr5_001	Right	AC688	Mouse	11	0
lgr5_001	Right	AC688	Mouse	12	0
[truncated: 8,152 more rows]

## Sheet: Fig1d
crypt_id	crypt_side	individual_id	species	cell_position	Lgr5_status (0=neg, 1=pos)
Lgr5_032	Left	AC687	Mouse	0	0
Lgr5_032	Left	AC687	Mouse	1	0
Lgr5_032	Left	AC687	Mouse	2	0
Lgr5_032	Left	AC687	Mouse	3	0
Lgr5_032	Left	AC687	Mouse	4	0
Lgr5_032	Left	AC687	Mouse	5	0
Lgr5_032	Left	AC687	Mouse	6	0
Lgr5_032	Left	AC687	Mouse	7	0
Lgr5_032	Left	AC687	Mouse	8	0
Lgr5_032	Left	AC687	Mouse	9	0
Lgr5_032	Left	AC687	Mouse	10	0
Lgr5_032	Left	AC687	Mouse	11	0
Lgr5_032	Left	AC687	Mouse	12	0
Lgr5_032	Left	AC687	Mouse	13	0
Lgr5_032	Left	AC687	Mouse	14	0
Lgr5_032	Left	AC687	Mouse	15	0
Lgr5_032	Left	AC687	Mouse	16	0
Lgr5_032	Left	AC687	Mouse	17	0
Lgr5_032	Right	AC687	Mouse	1	1
Lgr5_032	Right	AC687	Mouse	2	0
Lgr5_032	Right	AC687	Mouse	3	0
Lgr5_032	Right	AC687	Mouse	4	0
Lgr5_032	Right	AC687	Mouse	5	0
Lgr5_032	Right	AC687	Mouse	6	0
Lgr5_032	Right	AC687	Mouse	7	0
Lgr5_032	Right	AC687	Mouse	8	0
Lgr5_032	Right	AC687	Mouse	9	0
Lgr5_032	Right	AC687	Mouse	10	0
Lgr5_032	Right	AC687	Mouse	11	0
Lgr5_032	Right	AC687	Mouse	12	0
Lgr5_032	Right	AC687	Mouse	13	0
Lgr5_032	Right	AC687	Mouse	14	0
Lgr5_032	Right	AC687	Mouse	15	0
Lgr5_032	Right	AC687	Mouse	16	0
Lgr5_032	Right	AC687	Mouse	17	0
Lgr5_033	Left	AC687	Mouse	0	1
Lgr5_033	Left	AC687	Mouse	1	0
Lgr5_033	Left	AC687	Mouse	2	1
Lgr5_033	Left	AC687	Mouse	3	0
Lgr5_033	Left	AC687	Mouse	4	0
Lgr5_033	Left	AC687	Mouse	5	0
Lgr5_033	Left	AC687	Mouse	6	0
Lgr5_033	Left	AC687	Mouse	7	0
Lgr5_033	Left	AC687	Mouse	8	0
Lgr5_033	Left	AC687	Mouse	9	0
Lgr5_033	Left	AC687	Mouse	10	0
Lgr5_033	Left	AC687	Mouse	11	0
Lgr5_033	Left	AC687	Mouse	12	0
Lgr5_033	Left	AC687	Mouse	13	0
Lgr5_033	Left	AC687	Mouse	14	0
Lgr5_033	Left	AC687	Mouse	15	0
Lgr5_033	Left	AC687	Mouse	16	0
Lgr5_033	Left	AC687	Mouse	17	0
Lgr5_033	Right	AC687	Mouse	1	0
Lgr5_033	Right	AC687	Mouse	2	1
Lgr5_033	Right	AC687	Mouse	3	1
Lgr5_033	Right	AC687	Mouse	4	0
Lgr5_033	Right	AC687	Mouse	5	0
Lgr5_033	Right	AC687	Mouse	6	0
Lgr5_033	Right	AC687	Mouse	7	0
Lgr5_033	Right	AC687	Mouse	8	0
Lgr5_033	Right	AC687	Mouse	9	0
Lgr5_033	Right	AC687	Mouse	10	0
Lgr5_033	Right	AC687	Mouse	11	0
Lgr5_033	Right	AC687	Mouse	12	0
Lgr5_033	Right	AC687	Mouse	13	0
Lgr5_033	Right	AC687	Mouse	14	0
Lgr5_033	Right	AC687	Mouse	15	0
Lgr5_033	Right	AC687	Mouse	16	0
Lgr5_033	Right	AC687	Mouse	17	0
Lgr5_035	Left	AC687	Mouse	0	1
Lgr5_035	Left	AC687	Mouse	1	0
Lgr5_035	Left	AC687	Mouse	2	0
Lgr5_035	Left	AC687	Mouse	3	0
Lgr5_035	Left	AC687	Mouse	4	0
Lgr5_035	Left	AC687	Mouse	5	0
Lgr5_035	Left	AC687	Mouse	6	0
Lgr5_035	Left	AC687	Mouse	7	0
Lgr5_035	Left	AC687	Mouse	8	0
Lgr5_035	Left	AC687	Mouse	9	0
Lgr5_035	Left	AC687	Mouse	10	0
Lgr5_035	Left	AC687	Mouse	11	0
Lgr5_035	Left	AC687	Mouse	12	0
Lgr5_035	Left	AC687	Mouse	13	0
Lgr5_035	Left	AC687	Mouse	14	0
Lgr5_035	Left	AC687	Mouse	15	0
Lgr5_035	Left	AC687	Mouse	16	0
Lgr5_035	Left	AC687	Mouse	17	0
Lgr5_035	Right	AC687	Mouse	1	0
Lgr5_035	Right	AC687	Mouse	2	0
Lgr5_035	Right	AC687	Mouse	3	0
Lgr5_035	Right	AC687	Mouse	4	0
Lgr5_035	Right	AC687	Mouse	5	0
Lgr5_035	Right	AC687	Mouse	6	0
Lgr5_035	Right	AC687	Mouse	7	0
Lgr5_035	Right	AC687	Mouse	8	0
Lgr5_035	Right	AC687	Mouse	9	0
Lgr5_035	Right	AC687	Mouse	10	0
Lgr5_035	Right	AC687	Mouse	11	0
Lgr5_035	Right	AC687	Mouse	12	0
Lgr5_035	Right	AC687	Mouse	13	0
Lgr5_035	Right	AC687	Mouse	14	0
Lgr5_035	Right	AC687	Mouse	15	0
Lgr5_035	Right	AC687	Mouse	16	0
Lgr5_035	Right	AC687	Mouse	17	0
Lgr5_036	Left	AC687	Mouse	0	1
Lgr5_036	Left	AC687	Mouse	1	0
Lgr5_036	Left	AC687	Mouse	2	0
Lgr5_036	Left	AC687	Mouse	3	0
Lgr5_036	Left	AC687	Mouse	4	0
Lgr5_036	Left	AC687	Mouse	5	0
Lgr5_036	Left	AC687	Mouse	6	0
Lgr5_036	Left	AC687	Mouse	7	0
Lgr5_036	Left	AC687	Mouse	8	0
Lgr5_036	Left	AC687	Mouse	9	0
Lgr5_036	Left	AC687	Mouse	10	0
Lgr5_036	Left	AC687	Mouse	11	0
Lgr5_036	Left	AC687	Mouse	12	0
Lgr5_036	Left	AC687	Mouse	13	0
Lgr5_036	Left	AC687	Mouse	14	0
Lgr5_036	Left	AC687	Mouse	15	0
Lgr5_036	Left	AC687	Mouse	16	0
Lgr5_036	Left	AC687	Mouse	17	0
Lgr5_036	Right	AC687	Mouse	1	0
Lgr5_036	Right	AC687	Mouse	2	1
Lgr5_036	Right	AC687	Mouse	3	0
Lgr5_036	Right	AC687	Mouse	4	0
Lgr5_036	Right	AC687	Mouse	5	0
Lgr5_036	Right	AC687	Mouse	6	0
Lgr5_036	Right	AC687	Mouse	7	0
Lgr5_036	Right	AC687	Mouse	8	0
Lgr5_036	Right	AC687	Mouse	9	0
Lgr5_036	Right	AC687	Mouse	10	0
Lgr5_036	Right	AC687	Mouse	11	0
Lgr5_036	Right	AC687	Mouse	12	0
Lgr5_036	Right	AC687	Mouse	13	0
Lgr5_036	Right	AC687	Mouse	14	0
Lgr5_036	Right	AC687	Mouse	15	0
Lgr5_036	Right	AC687	Mouse	16	0
Lgr5_036	Right	AC687	Mouse	17	0
Lgr5_037	Left	AC687	Mouse	0	0
Lgr5_037	Left	AC687	Mouse	1	0
Lgr5_037	Left	AC687	Mouse	2	0
Lgr5_037	Left	AC687	Mouse	3	0
Lgr5_037	Left	AC687	Mouse	4	0
Lgr5_037	Left	AC687	Mouse	5	0
Lgr5_037	Left	AC687	Mouse	6	0
Lgr5_037	Left	AC687	Mouse	7	0
Lgr5_037	Left	AC687	Mouse	8	0
Lgr5_037	Left	AC687	Mouse	9	0
Lgr5_037	Left	AC687	Mouse	10	0
Lgr5_037	Left	AC687	Mouse	11	0
Lgr5_037	Left	AC687	Mouse	12	0
Lgr5_037	Left	AC687	Mouse	13	0
Lgr5_037	Left	AC687	Mouse	14	0
Lgr5_037	Left	AC687	Mouse	15	0
Lgr5_037	Left	AC687	Mouse	16	0
Lgr5_037	Left	AC687	Mouse	17	0
Lgr5_037	Right	AC687	Mouse	1	1
Lgr5_037	Right	AC687	Mouse	2	0
Lgr5_037	Right	AC687	Mouse	3	0
Lgr5_037	Right	AC687	Mouse	4	0
Lgr5_037	Right	AC687	Mouse	5	0
Lgr5_037	Right	AC687	Mouse	6	0
Lgr5_037	Right	AC687	Mouse	7	0
Lgr5_037	Right	AC687	Mouse	8	0
Lgr5_037	Right	AC687	Mouse	9	0
Lgr5_037	Right	AC687	Mouse	10	0
Lgr5_037	Right	AC687	Mouse	11	0
Lgr5_037	Right	AC687	Mouse	12	0
Lgr5_037	Right	AC687	Mouse	13	0
Lgr5_037	Right	AC687	Mouse	14	0
Lgr5_037	Right	AC687	Mouse	15	0
Lgr5_037	Right	AC687	Mouse	16	0
Lgr5_037	Right	AC687	Mouse	17	0
Lgr5_038	Left	AC687	Mouse	0	0
Lgr5_038	Left	AC687	Mouse	1	0
Lgr5_038	Left	AC687	Mouse	2	0
Lgr5_038	Left	AC687	Mouse	3	1
Lgr5_038	Left	AC687	Mouse	4	0
Lgr5_038	Left	AC687	Mouse	5	0
Lgr5_038	Left	AC687	Mouse	6	0
Lgr5_038	Left	AC687	Mouse	7	0
Lgr5_038	Left	AC687	Mouse	8	0
Lgr5_038	Left	AC687	Mouse	9	0
Lgr5_038	Left	AC687	Mouse	10	0
Lgr5_038	Left	AC687	Mouse	11	0
Lgr5_038	Left	AC687	Mouse	12	0
Lgr5_038	Left	AC687	Mouse	13	0
Lgr5_038	Left	AC687	Mouse	14	0
Lgr5_038	Left	AC687	Mouse	15	0
Lgr5_038	Left	AC687	Mouse	16	0
Lgr5_038	Left	AC687	Mouse	17	0
Lgr5_038	Right	AC687	Mouse	1	0
Lgr5_038	Right	AC687	Mouse	2	0
Lgr5_038	Right	AC687	Mouse	3	0
Lgr5_038	Right	AC687	Mouse	4	0
Lgr5_038	Right	AC687	Mouse	5	0
Lgr5_038	Right	AC687	Mouse	6	0
Lgr5_038	Right	AC687	Mouse	7	0
Lgr5_038	Right	AC687	Mouse	8	0
Lgr5_038	Right	AC687	Mouse	9	0
Lgr5_038	Right	AC687	Mouse	10	0
Lgr5_038	Right	AC687	Mouse	11	0
Lgr5_038	Right	AC687	Mouse	12	0
Lgr5_038	Right	AC687	Mouse	13	0
Lgr5_038	Right	AC687	Mouse	14	0
Lgr5_038	Right	AC687	Mouse	15	0
Lgr5_038	Right	AC687	Mouse	16	0
Lgr5_038	Right	AC687	Mouse	17	0
lgr5_001	Left	AC687	Mouse	0	0
lgr5_001	Left	AC687	Mouse	1	0
lgr5_001	Left	AC687	Mouse	2	0
lgr5_001	Left	AC687	Mouse	3	0
lgr5_001	Left	AC687	Mouse	4	0
lgr5_001	Left	AC687	Mouse	5	0
lgr5_001	Left	AC687	Mouse	6	0
lgr5_001	Left	AC687	Mouse	7	0
lgr5_001	Left	AC687	Mouse	8	0
lgr5_001	Left	AC687	Mouse	9	0
lgr5_001	Left	AC687	Mouse	10	0
lgr5_001	Left	AC687	Mouse	11	0
lgr5_001	Left	AC687	Mouse	12	0
lgr5_001	Left	AC687	Mouse	13	0
lgr5_001	Left	AC687	Mouse	14	0
lgr5_001	Left	AC687	Mouse	15	0
lgr5_001	Left	AC687	Mouse	16	0
lgr5_001	Left	AC687	Mouse	17	0
lgr5_001	Right	AC687	Mouse	1	0
lgr5_001	Right	AC687	Mouse	2	0
lgr5_001	Right	AC687	Mouse	3	0
lgr5_001	Right	AC687	Mouse	4	1
lgr5_001	Right	AC687	Mouse	5	0
lgr5_001	Right	AC687	Mouse	6	0
lgr5_001	Right	AC687	Mouse	7	0
lgr5_001	Right	AC687	Mouse	8	0
lgr5_001	Right	AC687	Mouse	9	0
lgr5_001	Right	AC687	Mouse	10	0
lgr5_001	Right	AC687	Mouse	11	0
lgr5_001	Right	AC687	Mouse	12	0
lgr5_001	Right	AC687	Mouse	13	0
lgr5_001	Right	AC687	Mouse	14	0
lgr5_001	Right	AC687	Mouse	15	0
lgr5_001	Right	AC687	Mouse	16	0
lgr5_001	Right	AC687	Mouse	17	0
lgr5_002	Left	AC687	Mouse	0	0
lgr5_002	Left	AC687	Mouse	1	0
lgr5_002	Left	AC687	Mouse	2	0
lgr5_002	Left	AC687	Mouse	3	0
lgr5_002	Left	AC687	Mouse	4	0
lgr5_002	Left	AC687	Mouse	5	0
lgr5_002	Left	AC687	Mouse	6	0
lgr5_002	Left	AC687	Mouse	7	0
lgr5_002	Left	AC687	Mouse	8	0
lgr5_002	Left	AC687	Mouse	9	0
lgr5_002	Left	AC687	Mouse	10	0
lgr5_002	Left	AC687	Mouse	11	0
lgr5_002	Left	AC687	Mouse	12	0
lgr5_002	Left	AC687	Mouse	13	0
lgr5_002	Left	AC687	Mouse	14	0
lgr5_002	Left	AC687	Mouse	15	0
lgr5_002	Left	AC687	Mouse	16	0
lgr5_002	Left	AC687	Mouse	17	0
lgr5_002	Right	AC687	Mouse	1	0
lgr5_002	Right	AC687	Mouse	2	0
lgr5_002	Right	AC687	Mouse	3	0
lgr5_002	Right	AC687	Mouse	4	0
lgr5_002	Right	AC687	Mouse	5	0
lgr5_002	Right	AC687	Mouse	6	0
lgr5_002	Right	AC687	Mouse	7	0
lgr5_002	Right	AC687	Mouse	8	0
lgr5_002	Right	AC687	Mouse	9	0
lgr5_002	Right	AC687	Mouse	10	0
lgr5_002	Right	AC687	Mouse	11	0
lgr5_002	Right	AC687	Mouse	12	0
lgr5_002	Right	AC687	Mouse	13	0
lgr5_002	Right	AC687	Mouse	14	0
lgr5_002	Right	AC687	Mouse	15	0
lgr5_002	Right	AC687	Mouse	16	0
lgr5_002	Right	AC687	Mouse	17	0
lgr5_003	Left	AC687	Mouse	0	0
lgr5_003	Left	AC687	Mouse	1	0
lgr5_003	Left	AC687	Mouse	2	0
lgr5_003	Left	AC687	Mouse	3	0
lgr5_003	Left	AC687	Mouse	4	0
lgr5_003	Left	AC687	Mouse	5	0
lgr5_003	Left	AC687	Mouse	6	0
lgr5_003	Left	AC687	Mouse	7	0
lgr5_003	Left	AC687	Mouse	8	0
lgr5_003	Left	AC687	Mouse	9	0
lgr5_003	Left	AC687	Mouse	10	0
lgr5_003	Left	AC687	Mouse	11	1
lgr5_003	Left	AC687	Mouse	12	1
lgr5_003	Left	AC687	Mouse	13	0
lgr5_003	Left	AC687	Mouse	14	0
lgr5_003	Left	AC687	Mouse	15	0
lgr5_003	Left	AC687	Mouse	16	0
lgr5_003	Left	AC687	Mouse	17	0
lgr5_003	Right	AC687	Mouse	1	0
lgr5_003	Right	AC687	Mouse	2	0
lgr5_003	Right	AC687	Mouse	3	0
lgr5_003	Right	AC687	Mouse	4	0
lgr5_003	Right	AC687	Mouse	5	1
lgr5_003	Right	AC687	Mouse	6	0
lgr5_003	Right	AC687	Mouse	7	0
lgr5_003	Right	AC687	Mouse	8	0
lgr5_003	Right	AC687	Mouse	9	0
lgr5_003	Right	AC687	Mouse	10	0
lgr5_003	Right	AC687	Mouse	11	0
lgr5_003	Right	AC687	Mouse	12	0
lgr5_003	Right	AC687	Mouse	13	0
lgr5_003	Right	AC687	Mouse	14	0
lgr5_003	Right	AC687	Mouse	15	0
lgr5_003	Right	AC687	Mouse	16	0
lgr5_003	Right	AC687	Mouse	17	0
lgr5_004	Left	AC687	Mouse	0	0
lgr5_004	Left	AC687	Mouse	1	0
lgr5_004	Left	AC687	Mouse	2	0
lgr5_004	Left	AC687	Mouse	3	0
lgr5_004	Left	AC687	Mouse	4	0
lgr5_004	Left	AC687	Mouse	5	0
lgr5_004	Left	AC687	Mouse	6	0
lgr5_004	Left	AC687	Mouse	7	0
lgr5_004	Left	AC687	Mouse	8	0
lgr5_004	Left	AC687	Mouse	9	0
lgr5_004	Left	AC687	Mouse	10	0
lgr5_004	Left	AC687	Mouse	11	0
lgr5_004	Left	AC687	Mouse	12	0
lgr5_004	Left	AC687	Mouse	13	0
lgr5_004	Left	AC687	Mouse	14	0
lgr5_004	Left	AC687	Mouse	15	0
lgr5_004	Left	AC687	Mouse	16	0
lgr5_004	Left	AC687	Mouse	17	0
lgr5_004	Right	AC687	Mouse	1	0
lgr5_004	Right	AC687	Mouse	2	0
lgr5_004	Right	AC687	Mouse	3	0
lgr5_004	Right	AC687	Mouse	4	0
lgr5_004	Right	AC687	Mouse	5	1
lgr5_004	Right	AC687	Mouse	6	0
lgr5_004	Right	AC687	Mouse	7	0
lgr5_004	Right	AC687	Mouse	8	0
lgr5_004	Right	AC687	Mouse	9	0
lgr5_004	Right	AC687	Mouse	10	0
lgr5_004	Right	AC687	Mouse	11	0
lgr5_004	Right	AC687	Mouse	12	0
lgr5_004	Right	AC687	Mouse	13	0
lgr5_004	Right	AC687	Mouse	14	0
lgr5_004	Right	AC687	Mouse	15	0
lgr5_004	Right	AC687	Mouse	16	0
lgr5_004	Right	AC687	Mouse	17	0
lgr5_005	Left	AC687	Mouse	0	0
lgr5_005	Left	AC687	Mouse	1	0
lgr5_005	Left	AC687	Mouse	2	0
lgr5_005	Left	AC687	Mouse	3	0
lgr5_005	Left	AC687	Mouse	4	0
lgr5_005	Left	AC687	Mouse	5	0
lgr5_005	Left	AC687	Mouse	6	0
lgr5_005	Left	AC687	Mouse	7	0
lgr5_005	Left	AC687	Mouse	8	0
lgr5_005	Left	AC687	Mouse	9	0
lgr5_005	Left	AC687	Mouse	10	0
lgr5_005	Left	AC687	Mouse	11	0
lgr5_005	Left	AC687	Mouse	12	0
lgr5_005	Left	AC687	Mouse	13	0
lgr5_005	Left	AC687	Mouse	14	0
lgr5_005	Left	AC687	Mouse	15	0
lgr5_005	Left	AC687	Mouse	16	0
lgr5_005	Left	AC687	Mouse	17	0
lgr5_005	Right	AC687	Mouse	1	0
lgr5_005	Right	AC687	Mouse	2	0
lgr5_005	Right	AC687	Mouse	3	1
lgr5_005	Right	AC687	Mouse	4	0
lgr5_005	Right	AC687	Mouse	5	1
lgr5_005	Right	AC687	Mouse	6	0
lgr5_005	Right	AC687	Mouse	7	0
lgr5_005	Right	AC687	Mouse	8	0
lgr5_005	Right	AC687	Mouse	9	0
lgr5_005	Right	AC687	Mouse	10	0
lgr5_005	Right	AC687	Mouse	11	0
lgr5_005	Right	AC687	Mouse	12	0
lgr5_005	Right	AC687	Mouse	13	0
lgr5_005	Right	AC687	Mouse	14	0
lgr5_005	Right	AC687	Mouse	15	0
lgr5_005	Right	AC687	Mouse	16	0
lgr5_005	Right	AC687	Mouse	17	0
lgr5_006	Left	AC687	Mouse	0	0
lgr5_006	Left	AC687	Mouse	1	0
lgr5_006	Left	AC687	Mouse	2	0
lgr5_006	Left	AC687	Mouse	3	0
lgr5_006	Left	AC687	Mouse	4	1
lgr5_006	Left	AC687	Mouse	5	0
lgr5_006	Left	AC687	Mouse	6	0
lgr5_006	Left	AC687	Mouse	7	0
lgr5_006	Left	AC687	Mouse	8	0
lgr5_006	Left	AC687	Mouse	9	0
lgr5_006	Left	AC687	Mouse	10	0
lgr5_006	Left	AC687	Mouse	11	0
lgr5_006	Left	AC687	Mouse	12	0
lgr5_006	Left	AC687	Mouse	13	0
lgr5_006	Left	AC687	Mouse	14	0
lgr5_006	Left	AC687	Mouse	15	0
lgr5_006	Left	AC687	Mouse	16	0
lgr5_006	Left	AC687	Mouse	17	0
lgr5_006	Right	AC687	Mouse	1	0
lgr5_006	Right	AC687	Mouse	2	0
lgr5_006	Right	AC687	Mouse	3	0
lgr5_006	Right	AC687	Mouse	4	0
lgr5_006	Right	AC687	Mouse	5	0
lgr5_006	Right	AC687	Mouse	6	0
lgr5_006	Right	AC687	Mouse	7	0
lgr5_006	Right	AC687	Mouse	8	0
lgr5_006	Right	AC687	Mouse	9	0
lgr5_006	Right	AC687	Mouse	10	0
lgr5_006	Right	AC687	Mouse	11	0
lgr5_006	Right	AC687	Mouse	12	0
lgr5_006	Right	AC687	Mouse	13	0
lgr5_006	Right	AC687	Mouse	14	0
lgr5_006	Right	AC687	Mouse	15	0
lgr5_006	Right	AC687	Mouse	16	0
lgr5_006	Right	AC687	Mouse	17	0
lgr5_007	Left	AC687	Mouse	0	0
lgr5_007	Left	AC687	Mouse	1	0
lgr5_007	Left	AC687	Mouse	2	1
lgr5_007	Left	AC687	Mouse	3	0
lgr5_007	Left	AC687	Mouse	4	0
lgr5_007	Left	AC687	Mouse	5	0
lgr5_007	Left	AC687	Mouse	6	0
lgr5_007	Left	AC687	Mouse	7	0
lgr5_007	Left	AC687	Mouse	8	0
lgr5_007	Left	AC687	Mouse	9	0
lgr5_007	Left	AC687	Mouse	10	0
lgr5_007	Left	AC687	Mouse	11	0
lgr5_007	Left	AC687	Mouse	12	0
lgr5_007	Left	AC687	Mouse	13	0
lgr5_007	Left	AC687	Mouse	14	0
lgr5_007	Left	AC687	Mouse	15	0
lgr5_007	Left	AC687	Mouse	16	0
lgr5_007	Left	AC687	Mouse	17	0
lgr5_007	Right	AC687	Mouse	1	0
lgr5_007	Right	AC687	Mouse	2	0
lgr5_007	Right	AC687	Mouse	3	0
lgr5_007	Right	AC687	Mouse	4	0
lgr5_007	Right	AC687	Mouse	5	0
lgr5_007	Right	AC687	Mouse	6	0
lgr5_007	Right	AC687	Mouse	7	0
lgr5_007	Right	AC687	Mouse	8	0
lgr5_007	Right	AC687	Mouse	9	0
lgr5_007	Right	AC687	Mouse	10	0
lgr5_007	Right	AC687	Mouse	11	0
lgr5_007	Right	AC687	Mouse	12	0
lgr5_007	Right	AC687	Mouse	13	0
lgr5_007	Right	AC687	Mouse	14	0
lgr5_007	Right	AC687	Mouse	15	0
lgr5_007	Right	AC687	Mouse	16	0
lgr5_007	Right	AC687	Mouse	17	0
lgr5_008	Left	AC687	Mouse	0	0
lgr5_008	Left	AC687	Mouse	1	0
lgr5_008	Left	AC687	Mouse	2	0
lgr5_008	Left	AC687	Mouse	3	0
lgr5_008	Left	AC687	Mouse	4	0
lgr5_008	Left	AC687	Mouse	5	0
lgr5_008	Left	AC687	Mouse	6	0
lgr5_008	Left	AC687	Mouse	7	0
lgr5_008	Left	AC687	Mouse	8	0
lgr5_008	Left	AC687	Mouse	9	0
lgr5_008	Left	AC687	Mouse	10	0
lgr5_008	Left	AC687	Mouse	11	0
lgr5_008	Left	AC687	Mouse	12	0
lgr5_008	Left	AC687	Mouse	13	0
lgr5_008	Left	AC687	Mouse	14	0
lgr5_008	Left	AC687	Mouse	15	0
lgr5_008	Left	AC687	Mouse	16	0
lgr5_008	Left	AC687	Mouse	17	0
lgr5_008	Right	AC687	Mouse	1	0
lgr5_008	Right	AC687	Mouse	2	0
lgr5_008	Right	AC687	Mouse	3	0
lgr5_008	Right	AC687	Mouse	4	0
lgr5_008	Right	AC687	Mouse	5	0
lgr5_008	Right	AC687	Mouse	6	0
lgr5_008	Right	AC687	Mouse	7	0
lgr5_008	Right	AC687	Mouse	8	0
lgr5_008	Right	AC687	Mouse	9	0
lgr5_008	Right	AC687	Mouse	10	0
lgr5_008	Right	AC687	Mouse	11	0
lgr5_008	Right	AC687	Mouse	12	0
lgr5_008	Right	AC687	Mouse	13	0
lgr5_008	Right	AC687	Mouse	14	0
lgr5_008	Right	AC687	Mouse	15	0
lgr5_008	Right	AC687	Mouse	16	0
lgr5_008	Right	AC687	Mouse	17	0
lgr5_009	Left	AC687	Mouse	0	0
lgr5_009	Left	AC687	Mouse	1	0
lgr5_009	Left	AC687	Mouse	2	0
lgr5_009	Left	AC687	Mouse	3	0
lgr5_009	Left	AC687	Mouse	4	0
lgr5_009	Left	AC687	Mouse	5	0
lgr5_009	Left	AC687	Mouse	6	0
lgr5_009	Left	AC687	Mouse	7	0
lgr5_009	Left	AC687	Mouse	8	0
lgr5_009	Left	AC687	Mouse	9	0
lgr5_009	Left	AC687	Mouse	10	0
lgr5_009	Left	AC687	Mouse	11	0
lgr5_009	Left	AC687	Mouse	12	0
lgr5_009	Left	AC687	Mouse	13	0
lgr5_009	Left	AC687	Mouse	14	0
lgr5_009	Left	AC687	Mouse	15	0
lgr5_009	Left	AC687	Mouse	16	0
lgr5_009	Left	AC687	Mouse	17	0
lgr5_009	Right	AC687	Mouse	1	0
lgr5_009	Right	AC687	Mouse	2	0
lgr5_009	Right	AC687	Mouse	3	0
lgr5_009	Right	AC687	Mouse	4	0
lgr5_009	Right	AC687	Mouse	5	0
lgr5_009	Right	AC687	Mouse	6	0
lgr5_009	Right	AC687	Mouse	7	0
lgr5_009	Right	AC687	Mouse	8	0
lgr5_009	Right	AC687	Mouse	9	0
lgr5_009	Right	AC687	Mouse	10	0
lgr5_009	Right	AC687	Mouse	11	0
lgr5_009	Right	AC687	Mouse	12	0
lgr5_009	Right	AC687	Mouse	13	0
lgr5_009	Right	AC687	Mouse	14	0
lgr5_009	Right	AC687	Mouse	15	0
lgr5_009	Right	AC687	Mouse	16	0
lgr5_009	Right	AC687	Mouse	17	0
lgr5_010	Left	AC687	Mouse	0	0
lgr5_010	Left	AC687	Mouse	1	0
lgr5_010	Left	AC687	Mouse	2	0
lgr5_010	Left	AC687	Mouse	3	1
lgr5_010	Left	AC687	Mouse	4	0
lgr5_010	Left	AC687	Mouse	5	0
lgr5_010	Left	AC687	Mouse	6	0
lgr5_010	Left	AC687	Mouse	7	0
lgr5_010	Left	AC687	Mouse	8	0
lgr5_010	Left	AC687	Mouse	9	0
lgr5_010	Left	AC687	Mouse	10	0
lgr5_010	Left	AC687	Mouse	11	0
lgr5_010	Left	AC687	Mouse	12	0
lgr5_010	Left	AC687	Mouse	13	0
lgr5_010	Left	AC687	Mouse	14	0
lgr5_010	Left	AC687	Mouse	15	0
lgr5_010	Left	AC687	Mouse	16	0
lgr5_010	Left	AC687	Mouse	17	0
lgr5_010	Right	AC687	Mouse	1	0
lgr5_010	Right	AC687	Mouse	2	0
lgr5_010	Right	AC687	Mouse	3	1
lgr5_010	Right	AC687	Mouse	4	0
lgr5_010	Right	AC687	Mouse	5	0
lgr5_010	Right	AC687	Mouse	6	1
lgr5_010	Right	AC687	Mouse	7	0
lgr5_010	Right	AC687	Mouse	8	0
lgr5_010	Right	AC687	Mouse	9	0
lgr5_010	Right	AC687	Mouse	10	0
lgr5_010	Right	AC687	Mouse	11	0
lgr5_010	Right	AC687	Mouse	12	0
lgr5_010	Right	AC687	Mouse	13	0
lgr5_010	Right	AC687	Mouse	14	0
lgr5_010	Right	AC687	Mouse	15	0
lgr5_010	Right	AC687	Mouse	16	0
lgr5_010	Right	AC687	Mouse	17	0
lgr5_011	Left	AC687	Mouse	0	1
lgr5_011	Left	AC687	Mouse	1	0
lgr5_011	Left	AC687	Mouse	2	0
lgr5_011	Left	AC687	Mouse	3	0
lgr5_011	Left	AC687	Mouse	4	0
lgr5_011	Left	AC687	Mouse	5	0
lgr5_011	Left	AC687	Mouse	6	0
lgr5_011	Left	AC687	Mouse	7	0
lgr5_011	Left	AC687	Mouse	8	0
lgr5_011	Left	AC687	Mouse	9	0
lgr5_011	Left	AC687	Mouse	10	0
lgr5_011	Left	AC687	Mouse	11	0
lgr5_011	Left	AC687	Mouse	12	0
lgr5_011	Left	AC687	Mouse	13	0
lgr5_011	Left	AC687	Mouse	14	0
lgr5_011	Left	AC687	Mouse	15	0
lgr5_011	Left	AC687	Mouse	16	0
lgr5_011	Left	AC687	Mouse	17	0
lgr5_011	Right	AC687	Mouse	1	0
lgr5_011	Right	AC687	Mouse	2	0
lgr5_011	Right	AC687	Mouse	3	0
lgr5_011	Right	AC687	Mouse	4	0
lgr5_011	Right	AC687	Mouse	5	0
lgr5_011	Right	AC687	Mouse	6	0
lgr5_011	Right	AC687	Mouse	7	0
lgr5_011	Right	AC687	Mouse	8	0
lgr5_011	Right	AC687	Mouse	9	0
lgr5_011	Right	AC687	Mouse	10	0
lgr5_011	Right	AC687	Mouse	11	0
lgr5_011	Right	AC687	Mouse	12	0
lgr5_011	Right	AC687	Mouse	13	0
lgr5_011	Right	AC687	Mouse	14	0
lgr5_011	Right	AC687	Mouse	15	0
lgr5_011	Right	AC687	Mouse	16	0
lgr5_011	Right	AC687	Mouse	17	0
lgr5_012	Left	AC687	Mouse	0	0
lgr5_012	Left	AC687	Mouse	1	0
lgr5_012	Left	AC687	Mouse	2	0
lgr5_012	Left	AC687	Mouse	3	0
lgr5_012	Left	AC687	Mouse	4	0
lgr5_012	Left	AC687	Mouse	5	0
lgr5_012	Left	AC687	Mouse	6	0
lgr5_012	Left	AC687	Mouse	7	0
lgr5_012	Left	AC687	Mouse	8	0
lgr5_012	Left	AC687	Mouse	9	0
lgr5_012	Left	AC687	Mouse	10	0
lgr5_012	Left	AC687	Mouse	11	0
lgr5_012	Left	AC687	Mouse	12	0
lgr5_012	Left	AC687	Mouse	13	0
lgr5_012	Left	AC687	Mouse	14	0
lgr5_012	Left	AC687	Mouse	15	0
lgr5_012	Left	AC687	Mouse	16	0
lgr5_012	Left	AC687	Mouse	17	0
lgr5_012	Right	AC687	Mouse	1	0
lgr5_012	Right	AC687	Mouse	2	0
lgr5_012	Right	AC687	Mouse	3	0
lgr5_012	Right	AC687	Mouse	4	0
lgr5_012	Right	AC687	Mouse	5	0
lgr5_012	Right	AC687	Mouse	6	0
lgr5_012	Right	AC687	Mouse	7	0
lgr5_012	Right	AC687	Mouse	8	0
lgr5_012	Right	AC687	Mouse	9	0
lgr5_012	Right	AC687	Mouse	10	0
lgr5_012	Right	AC687	Mouse	11	0
lgr5_012	Right	AC687	Mouse	12	0
lgr5_012	Right	AC687	Mouse	13	0
lgr5_012	Right	AC687	Mouse	14	0
lgr5_012	Right	AC687	Mouse	15	0
lgr5_012	Right	AC687	Mouse	16	0
lgr5_012	Right	AC687	Mouse	17	0
lgr5_013	Left	AC687	Mouse	0	0
lgr5_013	Left	AC687	Mouse	1	0
lgr5_013	Left	AC687	Mouse	2	0
lgr5_013	Left	AC687	Mouse	3	0
lgr5_013	Left	AC687	Mouse	4	0
lgr5_013	Left	AC687	Mouse	5	0
lgr5_013	Left	AC687	Mouse	6	0
lgr5_013	Left	AC687	Mouse	7	0
lgr5_013	Left	AC687	Mouse	8	0
lgr5_013	Left	AC687	Mouse	9	0
lgr5_013	Left	AC687	Mouse	10	0
lgr5_013	Left	AC687	Mouse	11	0
lgr5_013	Left	AC687	Mouse	12	0
lgr5_013	Left	AC687	Mouse	13	0
lgr5_013	Left	AC687	Mouse	14	0
lgr5_013	Left	AC687	Mouse	15	0
lgr5_013	Left	AC687	Mouse	16	0
lgr5_013	Left	AC687	Mouse	17	0
lgr5_013	Right	AC687	Mouse	1	0
lgr5_013	Right	AC687	Mouse	2	0
lgr5_013	Right	AC687	Mouse	3	0
lgr5_013	Right	AC687	Mouse	4	0
lgr5_013	Right	AC687	Mouse	5	0
lgr5_013	Right	AC687	Mouse	6	0
lgr5_013	Right	AC687	Mouse	7	0
lgr5_013	Right	AC687	Mouse	8	0
lgr5_013	Right	AC687	Mouse	9	0
lgr5_013	Right	AC687	Mouse	10	0
lgr5_013	Right	AC687	Mouse	11	0
lgr5_013	Right	AC687	Mouse	12	0
lgr5_013	Right	AC687	Mouse	13	0
lgr5_013	Right	AC687	Mouse	14	0
lgr5_013	Right	AC687	Mouse	15	0
lgr5_013	Right	AC687	Mouse	16	0
lgr5_013	Right	AC687	Mouse	17	0
lgr5_014	Left	AC687	Mouse	0	0
lgr5_014	Left	AC687	Mouse	1	0
lgr5_014	Left	AC687	Mouse	2	0
lgr5_014	Left	AC687	Mouse	3	0
lgr5_014	Left	AC687	Mouse	4	0
lgr5_014	Left	AC687	Mouse	5	0
lgr5_014	Left	AC687	Mouse	6	0
lgr5_014	Left	AC687	Mouse	7	0
lgr5_014	Left	AC687	Mouse	8	0
lgr5_014	Left	AC687	Mouse	9	0
lgr5_014	Left	AC687	Mouse	10	0
lgr5_014	Left	AC687	Mouse	11	0
lgr5_014	Left	AC687	Mouse	12	0
lgr5_014	Left	AC687	Mouse	13	0
lgr5_014	Left	AC687	Mouse	14	0
lgr5_014	Left	AC687	Mouse	15	0
lgr5_014	Left	AC687	Mouse	16	0
lgr5_014	Left	AC687	Mouse	17	0
lgr5_014	Right	AC687	Mouse	1	0
lgr5_014	Right	AC687	Mouse	2	0
lgr5_014	Right	AC687	Mouse	3	0
lgr5_014	Right	AC687	Mouse	4	0
lgr5_014	Right	AC687	Mouse	5	0
lgr5_014	Right	AC687	Mouse	6	0
lgr5_014	Right	AC687	Mouse	7	0
lgr5_014	Right	AC687	Mouse	8	0
lgr5_014	Right	AC687	Mouse	9	0
lgr5_014	Right	AC687	Mouse	10	0
lgr5_014	Right	AC687	Mouse	11	0
lgr5_014	Right	AC687	Mouse	12	0
lgr5_014	Right	AC687	Mouse	13	0
lgr5_014	Right	AC687	Mouse	14	0
lgr5_014	Right	AC687	Mouse	15	0
lgr5_014	Right	AC687	Mouse	16	0
lgr5_014	Right	AC687	Mouse	17	0
lgr5_015	Left	AC687	Mouse	0	0
lgr5_015	Left	AC687	Mouse	1	1
lgr5_015	Left	AC687	Mouse	2	0
lgr5_015	Left	AC687	Mouse	3	0
lgr5_015	Left	AC687	Mouse	4	0
lgr5_015	Left	AC687	Mouse	5	0
lgr5_015	Left	AC687	Mouse	6	0
lgr5_015	Left	AC687	Mouse	7	0
lgr5_015	Left	AC687	Mouse	8	0
lgr5_015	Left	AC687	Mouse	9	0
lgr5_015	Left	AC687	Mouse	10	0
lgr5_015	Left	AC687	Mouse	11	0
lgr5_015	Left	AC687	Mouse	12	0
lgr5_015	Left	AC687	Mouse	13	0
lgr5_015	Left	AC687	Mouse	14	0
lgr5_015	Left	AC687	Mouse	15	0
lgr5_015	Left	AC687	Mouse	16	0
lgr5_015	Left	AC687	Mouse	17	0
lgr5_015	Right	AC687	Mouse	1	0
lgr5_015	Right	AC687	Mouse	2	0
lgr5_015	Right	AC687	Mouse	3	0
lgr5_015	Right	AC687	Mouse	4	0
lgr5_015	Right	AC687	Mouse	5	0
lgr5_015	Right	AC687	Mouse	6	0
lgr5_015	Right	AC687	Mouse	7	0
lgr5_015	Right	AC687	Mouse	8	0
lgr5_015	Right	AC687	Mouse	9	0
lgr5_015	Right	AC687	Mouse	10	0
lgr5_015	Right	AC687	Mouse	11	0
lgr5_015	Right	AC687	Mouse	12	0
lgr5_015	Right	AC687	Mouse	13	0
lgr5_015	Right	AC687	Mouse	14	0
lgr5_015	Right	AC687	Mouse	15	0
lgr5_015	Right	AC687	Mouse	16	0
lgr5_015	Right	AC687	Mouse	17	0
lgr5_016	Left	AC687	Mouse	0	0
lgr5_016	Left	AC687	Mouse	1	0
lgr5_016	Left	AC687	Mouse	2	0
lgr5_016	Left	AC687	Mouse	3	0
lgr5_016	Left	AC687	Mouse	4	0
lgr5_016	Left	AC687	Mouse	5	0
lgr5_016	Left	AC687	Mouse	6	0
lgr5_016	Left	AC687	Mouse	7	0
lgr5_016	Left	AC687	Mouse	8	0
lgr5_016	Left	AC687	Mouse	9	0
lgr5_016	Left	AC687	Mouse	10	0
lgr5_016	Left	AC687	Mouse	11	0
lgr5_016	Left	AC687	Mouse	12	0
lgr5_016	Left	AC687	Mouse	13	0
lgr5_016	Left	AC687	Mouse	14	0
lgr5_016	Left	AC687	Mouse	15	0
lgr5_016	Left	AC687	Mouse	16	0
lgr5_016	Left	AC687	Mouse	17	0
lgr5_016	Right	AC687	Mouse	1	0
lgr5_016	Right	AC687	Mouse	2	0
lgr5_016	Right	AC687	Mouse	3	0
lgr5_016	Right	AC687	Mouse	4	0
lgr5_016	Right	AC687	Mouse	5	0
lgr5_016	Right	AC687	Mouse	6	0
lgr5_016	Right	AC687	Mouse	7	0
lgr5_016	Right	AC687	Mouse	8	0
lgr5_016	Right	AC687	Mouse	9	0
lgr5_016	Right	AC687	Mouse	10	0
lgr5_016	Right	AC687	Mouse	11	0
lgr5_016	Right	AC687	Mouse	12	0
lgr5_016	Right	AC687	Mouse	13	0
lgr5_016	Right	AC687	Mouse	14	0
lgr5_016	Right	AC687	Mouse	15	0
lgr5_016	Right	AC687	Mouse	16	0
lgr5_016	Right	AC687	Mouse	17	0
lgr5_017	Left	AC687	Mouse	0	0
lgr5_017	Left	AC687	Mouse	1	0
lgr5_017	Left	AC687	Mouse	2	0
lgr5_017	Left	AC687	Mouse	3	0
lgr5_017	Left	AC687	Mouse	4	0
lgr5_017	Left	AC687	Mouse	5	0
lgr5_017	Left	AC687	Mouse	6	0
lgr5_017	Left	AC687	Mouse	7	0
lgr5_017	Left	AC687	Mouse	8	0
lgr5_017	Left	AC687	Mouse	9	0
lgr5_017	Left	AC687	Mouse	10	0
lgr5_017	Left	AC687	Mouse	11	0
lgr5_017	Left	AC687	Mouse	12	0
lgr5_017	Left	AC687	Mouse	13	0
lgr5_017	Left	AC687	Mouse	14	0
lgr5_017	Left	AC687	Mouse	15	0
lgr5_017	Left	AC687	Mouse	16	0
lgr5_017	Left	AC687	Mouse	17	0
lgr5_017	Right	AC687	Mouse	1	0
lgr5_017	Right	AC687	Mouse	2	0
lgr5_017	Right	AC687	Mouse	3	0
lgr5_017	Right	AC687	Mouse	4	0
lgr5_017	Right	AC687	Mouse	5	0
lgr5_017	Right	AC687	Mouse	6	0
lgr5_017	Right	AC687	Mouse	7	0
lgr5_017	Right	AC687	Mouse	8	0
lgr5_017	Right	AC687	Mouse	9	0
lgr5_017	Right	AC687	Mouse	10	0
lgr5_017	Right	AC687	Mouse	11	0
lgr5_017	Right	AC687	Mouse	12	0
lgr5_017	Right	AC687	Mouse	13	0
lgr5_017	Right	AC687	Mouse	14	0
lgr5_017	Right	AC687	Mouse	15	0
lgr5_017	Right	AC687	Mouse	16	0
lgr5_017	Right	AC687	Mouse	17	0
lgr5_018	Left	AC687	Mouse	0	0
lgr5_018	Left	AC687	Mouse	1	0
lgr5_018	Left	AC687	Mouse	2	1
lgr5_018	Left	AC687	Mouse	3	0
lgr5_018	Left	AC687	Mouse	4	0
lgr5_018	Left	AC687	Mouse	5	0
lgr5_018	Left	AC687	Mouse	6	0
lgr5_018	Left	AC687	Mouse	7	0
lgr5_018	Left	AC687	Mouse	8	0
lgr5_018	Left	AC687	Mouse	9	0
lgr5_018	Left	AC687	Mouse	10	0
lgr5_018	Left	AC687	Mouse	11	0
lgr5_018	Left	AC687	Mouse	12	0
lgr5_018	Left	AC687	Mouse	13	0
lgr5_018	Left	AC687	Mouse	14	0
lgr5_018	Left	AC687	Mouse	15	0
lgr5_018	Left	AC687	Mouse	16	0
lgr5_018	Left	AC687	Mouse	17	0
lgr5_018	Right	AC687	Mouse	1	0
lgr5_018	Right	AC687	Mouse	2	0
lgr5_018	Right	AC687	Mouse	3	0
lgr5_018	Right	AC687	Mouse	4	0
lgr5_018	Right	AC687	Mouse	5	0
lgr5_018	Right	AC687	Mouse	6	0
lgr5_018	Right	AC687	Mouse	7	0
lgr5_018	Right	AC687	Mouse	8	0
lgr5_018	Right	AC687	Mouse	9	0
lgr5_018	Right	AC687	Mouse	10	0
lgr5_018	Right	AC687	Mouse	11	0
lgr5_018	Right	AC687	Mouse	12	0
lgr5_018	Right	AC687	Mouse	13	0
lgr5_018	Right	AC687	Mouse	14	0
lgr5_018	Right	AC687	Mouse	15	0
lgr5_018	Right	AC687	Mouse	16	0
lgr5_018	Right	AC687	Mouse	17	0
lgr5_019	Left	AC687	Mouse	0	0
lgr5_019	Left	AC687	Mouse	1	0
lgr5_019	Left	AC687	Mouse	2	0
lgr5_019	Left	AC687	Mouse	3	0
lgr5_019	Left	AC687	Mouse	4	0
lgr5_019	Left	AC687	Mouse	5	0
lgr5_019	Left	AC687	Mouse	6	0
lgr5_019	Left	AC687	Mouse	7	0
lgr5_019	Left	AC687	Mouse	8	0
lgr5_019	Left	AC687	Mouse	9	0
lgr5_019	Left	AC687	Mouse	10	0
lgr5_019	Left	AC687	Mouse	11	0
lgr5_019	Left	AC687	Mouse	12	0
lgr5_019	Left	AC687	Mouse	13	0
lgr5_019	Left	AC687	Mouse	14	0
lgr5_019	Left	AC687	Mouse	15	0
lgr5_019	Left	AC687	Mouse	16	0
lgr5_019	Left	AC687	Mouse	17	0
lgr5_019	Right	AC687	Mouse	1	0
lgr5_019	Right	AC687	Mouse	2	0
lgr5_019	Right	AC687	Mouse	3	0
lgr5_019	Right	AC687	Mouse	4	0
lgr5_019	Right	AC687	Mouse	5	0
lgr5_019	Right	AC687	Mouse	6	0
lgr5_019	Right	AC687	Mouse	7	0
lgr5_019	Right	AC687	Mouse	8	0
lgr5_019	Right	AC687	Mouse	9	0
lgr5_019	Right	AC687	Mouse	10	0
lgr5_019	Right	AC687	Mouse	11	0
lgr5_019	Right	AC687	Mouse	12	0
lgr5_019	Right	AC687	Mouse	13	0
lgr5_019	Right	AC687	Mouse	14	0
lgr5_019	Right	AC687	Mouse	15	0
lgr5_019	Right	AC687	Mouse	16	0
lgr5_019	Right	AC687	Mouse	17	0
lgr5_020	Left	AC687	Mouse	0	0
lgr5_020	Left	AC687	Mouse	1	0
lgr5_020	Left	AC687	Mouse	2	0
lgr5_020	Left	AC687	Mouse	3	0
lgr5_020	Left	AC687	Mouse	4	0
lgr5_020	Left	AC687	Mouse	5	0
lgr5_020	Left	AC687	Mouse	6	0
lgr5_020	Left	AC687	Mouse	7	0
lgr5_020	Left	AC687	Mouse	8	0
lgr5_020	Left	AC687	Mouse	9	0
lgr5_020	Left	AC687	Mouse	10	0
lgr5_020	Left	AC687	Mouse	11	0
lgr5_020	Left	AC687	Mouse	12	0
lgr5_020	Left	AC687	Mouse	13	0
lgr5_020	Left	AC687	Mouse	14	0
lgr5_020	Left	AC687	Mouse	15	0
lgr5_020	Left	AC687	Mouse	16	0
lgr5_020	Left	AC687	Mouse	17	0
lgr5_020	Right	AC687	Mouse	1	0
lgr5_020	Right	AC687	Mouse	2	0
lgr5_020	Right	AC687	Mouse	3	0
lgr5_020	Right	AC687	Mouse	4	0
lgr5_020	Right	AC687	Mouse	5	0
lgr5_020	Right	AC687	Mouse	6	0
lgr5_020	Right	AC687	Mouse	7	0
lgr5_020	Right	AC687	Mouse	8	0
lgr5_020	Right	AC687	Mouse	9	0
lgr5_020	Right	AC687	Mouse	10	0
lgr5_020	Right	AC687	Mouse	11	0
lgr5_020	Right	AC687	Mouse	12	0
lgr5_020	Right	AC687	Mouse	13	0
lgr5_020	Right	AC687	Mouse	14	0
lgr5_020	Right	AC687	Mouse	15	0
lgr5_020	Right	AC687	Mouse	16	0
lgr5_020	Right	AC687	Mouse	17	0
lgr5_021	Left	AC687	Mouse	0	0
lgr5_021	Left	AC687	Mouse	1	0
lgr5_021	Left	AC687	Mouse	2	0
lgr5_021	Left	AC687	Mouse	3	0
lgr5_021	Left	AC687	Mouse	4	0
lgr5_021	Left	AC687	Mouse	5	0
lgr5_021	Left	AC687	Mouse	6	0
lgr5_021	Left	AC687	Mouse	7	0
lgr5_021	Left	AC687	Mouse	8	0
lgr5_021	Left	AC687	Mouse	9	0
lgr5_021	Left	AC687	Mouse	10	0
lgr5_021	Left	AC687	Mouse	11	0
lgr5_021	Left	AC687	Mouse	12	0
lgr5_021	Left	AC687	Mouse	13	0
lgr5_021	Left	AC687	Mouse	14	0
lgr5_021	Left	AC687	Mouse	15	0
lgr5_021	Left	AC687	Mouse	16	0
lgr5_021	Left	AC687	Mouse	17	0
lgr5_021	Right	AC687	Mouse	1	1
lgr5_021	Right	AC687	Mouse	2	0
lgr5_021	Right	AC687	Mouse	3	0
lgr5_021	Right	AC687	Mouse	4	0
lgr5_021	Right	AC687	Mouse	5	0
lgr5_021	Right	AC687	Mouse	6	0
lgr5_021	Right	AC687	Mouse	7	0
lgr5_021	Right	AC687	Mouse	8	0
lgr5_021	Right	AC687	Mouse	9	0
lgr5_021	Right	AC687	Mouse	10	0
lgr5_021	Right	AC687	Mouse	11	0
lgr5_021	Right	AC687	Mouse	12	0
lgr5_021	Right	AC687	Mouse	13	0
lgr5_021	Right	AC687	Mouse	14	0
lgr5_021	Right	AC687	Mouse	15	0
lgr5_021	Right	AC687	Mouse	16	0
lgr5_021	Right	AC687	Mouse	17	0
Lgr5_026	Left	AC688	Mouse	0	0
Lgr5_026	Left	AC688	Mouse	1	0
Lgr5_026	Left	AC688	Mouse	2	1
Lgr5_026	Left	AC688	Mouse	3	0
Lgr5_026	Left	AC688	Mouse	4	0
Lgr5_026	Left	AC688	Mouse	5	0
Lgr5_026	Left	AC688	Mouse	6	0
Lgr5_026	Left	AC688	Mouse	7	0
Lgr5_026	Left	AC688	Mouse	8	0
Lgr5_026	Left	AC688	Mouse	9	0
Lgr5_026	Left	AC688	Mouse	10	0
Lgr5_026	Left	AC688	Mouse	11	0
Lgr5_026	Left	AC688	Mouse	12	0
Lgr5_026	Left	AC688	Mouse	13	0
Lgr5_026	Left	AC688	Mouse	14	0
Lgr5_026	Left	AC688	Mouse	15	0
Lgr5_026	Left	AC688	Mouse	16	0
Lgr5_026	Left	AC688	Mouse	17	0
Lgr5_026	Right	AC688	Mouse	1	0
Lgr5_026	Right	AC688	Mouse	2	0
Lgr5_026	Right	AC688	Mouse	3	0
Lgr5_026	Right	AC688	Mouse	4	0
Lgr5_026	Right	AC688	Mouse	5	0
Lgr5_026	Right	AC688	Mouse	6	0
Lgr5_026	Right	AC688	Mouse	7	0
Lgr5_026	Right	AC688	Mouse	8	0
Lgr5_026	Right	AC688	Mouse	9	0
Lgr5_026	Right	AC688	Mouse	10	0
Lgr5_026	Right	AC688	Mouse	11	0
Lgr5_026	Right	AC688	Mouse	12	0
Lgr5_026	Right	AC688	Mouse	13	0
Lgr5_026	Right	AC688	Mouse	14	0
Lgr5_026	Right	AC688	Mouse	15	0
Lgr5_026	Right	AC688	Mouse	16	0
Lgr5_026	Right	AC688	Mouse	17	0
Lgr5_027	Left	AC688	Mouse	0	0
Lgr5_027	Left	AC688	Mouse	1	0
Lgr5_027	Left	AC688	Mouse	2	0
Lgr5_027	Left	AC688	Mouse	3	0
Lgr5_027	Left	AC688	Mouse	4	0
Lgr5_027	Left	AC688	Mouse	5	0
Lgr5_027	Left	AC688	Mouse	6	0
Lgr5_027	Left	AC688	Mouse	7	0
Lgr5_027	Left	AC688	Mouse	8	0
Lgr5_027	Left	AC688	Mouse	9	0
Lgr5_027	Left	AC688	Mouse	10	0
Lgr5_027	Left	AC688	Mouse	11	0
Lgr5_027	Left	AC688	Mouse	12	0
Lgr5_027	Left	AC688	Mouse	13	0
Lgr5_027	Left	AC688	Mouse	14	0
Lgr5_027	Left	AC688	Mouse	15	0
Lgr5_027	Left	AC688	Mouse	16	0
Lgr5_027	Left	AC688	Mouse	17	0
Lgr5_027	Right	AC688	Mouse	1	0
Lgr5_027	Right	AC688	Mouse	2	1
Lgr5_027	Right	AC688	Mouse	3	0
Lgr5_027	Right	AC688	Mouse	4	0
Lgr5_027	Right	AC688	Mouse	5	0
Lgr5_027	Right	AC688	Mouse	6	0
Lgr5_027	Right	AC688	Mouse	7	0
Lgr5_027	Right	AC688	Mouse	8	0
Lgr5_027	Right	AC688	Mouse	9	0
Lgr5_027	Right	AC688	Mouse	10	0
Lgr5_027	Right	AC688	Mouse	11	0
Lgr5_027	Right	AC688	Mouse	12	0
Lgr5_027	Right	AC688	Mouse	13	0
Lgr5_027	Right	AC688	Mouse	14	0
Lgr5_027	Right	AC688	Mouse	15	0
Lgr5_027	Right	AC688	Mouse	16	0
Lgr5_027	Right	AC688	Mouse	17	0
Lgr5_028	Left	AC688	Mouse	0	0
Lgr5_028	Left	AC688	Mouse	1	0
Lgr5_028	Left	AC688	Mouse	2	1
Lgr5_028	Left	AC688	Mouse	3	0
Lgr5_028	Left	AC688	Mouse	4	0
Lgr5_028	Left	AC688	Mouse	5	0
Lgr5_028	Left	AC688	Mouse	6	0
Lgr5_028	Left	AC688	Mouse	7	0
Lgr5_028	Left	AC688	Mouse	8	1
Lgr5_028	Left	AC688	Mouse	9	0
Lgr5_028	Left	AC688	Mouse	10	0
Lgr5_028	Left	AC688	Mouse	11	0
Lgr5_028	Left	AC688	Mouse	12	0
Lgr5_028	Left	AC688	Mouse	13	0
Lgr5_028	Left	AC688	Mouse	14	0
Lgr5_028	Left	AC688	Mouse	15	0
Lgr5_028	Left	AC688	Mouse	16	0
Lgr5_028	Left	AC688	Mouse	17	0
Lgr5_028	Right	AC688	Mouse	1	0
Lgr5_028	Right	AC688	Mouse	2	0
Lgr5_028	Right	AC688	Mouse	3	0
Lgr5_028	Right	AC688	Mouse	4	0
Lgr5_028	Right	AC688	Mouse	5	0
Lgr5_028	Right	AC688	Mouse	6	0
Lgr5_028	Right	AC688	Mouse	7	0
Lgr5_028	Right	AC688	Mouse	8	0
Lgr5_028	Right	AC688	Mouse	9	0
Lgr5_028	Right	AC688	Mouse	10	0
Lgr5_028	Right	AC688	Mouse	11	0
Lgr5_028	Right	AC688	Mouse	12	0
Lgr5_028	Right	AC688	Mouse	13	0
Lgr5_028	Right	AC688	Mouse	14	0
Lgr5_028	Right	AC688	Mouse	15	0
Lgr5_028	Right	AC688	Mouse	16	0
Lgr5_028	Right	AC688	Mouse	17	0
Lgr5_029	Left	AC688	Mouse	0	0
Lgr5_029	Left	AC688	Mouse	1	1
Lgr5_029	Left	AC688	Mouse	2	1
Lgr5_029	Left	AC688	Mouse	3	1
Lgr5_029	Left	AC688	Mouse	4	1
Lgr5_029	Left	AC688	Mouse	5	0
Lgr5_029	Left	AC688	Mouse	6	0
Lgr5_029	Left	AC688	Mouse	7	0
Lgr5_029	Left	AC688	Mouse	8	0
Lgr5_029	Left	AC688	Mouse	9	0
Lgr5_029	Left	AC688	Mouse	10	0
Lgr5_029	Left	AC688	Mouse	11	0
Lgr5_029	Left	AC688	Mouse	12	0
Lgr5_029	Left	AC688	Mouse	13	0
Lgr5_029	Left	AC688	Mouse	14	0
Lgr5_029	Left	AC688	Mouse	15	0
Lgr5_029	Left	AC688	Mouse	16	0
Lgr5_029	Left	AC688	Mouse	17	0
Lgr5_029	Right	AC688	Mouse	1	0
Lgr5_029	Right	AC688	Mouse	2	0
Lgr5_029	Right	AC688	Mouse	3	0
Lgr5_029	Right	AC688	Mouse	4	0
Lgr5_029	Right	AC688	Mouse	5	0
Lgr5_029	Right	AC688	Mouse	6	1
Lgr5_029	Right	AC688	Mouse	7	0
Lgr5_029	Right	AC688	Mouse	8	0
Lgr5_029	Right	AC688	Mouse	9	0
Lgr5_029	Right	AC688	Mouse	10	0
Lgr5_029	Right	AC688	Mouse	11	0
Lgr5_029	Right	AC688	Mouse	12	0
Lgr5_029	Right	AC688	Mouse	13	0
Lgr5_029	Right	AC688	Mouse	14	0
Lgr5_029	Right	AC688	Mouse	15	0
Lgr5_029	Right	AC688	Mouse	16	0
Lgr5_029	Right	AC688	Mouse	17	1
Lgr5_030	Left	AC688	Mouse	0	0
Lgr5_030	Left	AC688	Mouse	1	0
Lgr5_030	Left	AC688	Mouse	2	0
Lgr5_030	Left	AC688	Mouse	3	0
Lgr5_030	Left	AC688	Mouse	4	0
Lgr5_030	Left	AC688	Mouse	5	1
Lgr5_030	Left	AC688	Mouse	6	0
Lgr5_030	Left	AC688	Mouse	7	0
Lgr5_030	Left	AC688	Mouse	8	0
Lgr5_030	Left	AC688	Mouse	9	0
Lgr5_030	Left	AC688	Mouse	10	0
Lgr5_030	Left	AC688	Mouse	11	0
Lgr5_030	Left	AC688	Mouse	12	0
Lgr5_030	Left	AC688	Mouse	13	0
Lgr5_030	Left	AC688	Mouse	14	0
Lgr5_030	Left	AC688	Mouse	15	0
Lgr5_030	Left	AC688	Mouse	16	0
Lgr5_030	Left	AC688	Mouse	17	0
Lgr5_030	Right	AC688	Mouse	1	0
Lgr5_030	Right	AC688	Mouse	2	0
Lgr5_030	Right	AC688	Mouse	3	1
Lgr5_030	Right	AC688	Mouse	4	0
Lgr5_030	Right	AC688	Mouse	5	0
Lgr5_030	Right	AC688	Mouse	6	0
Lgr5_030	Right	AC688	Mouse	7	0
Lgr5_030	Right	AC688	Mouse	8	0
Lgr5_030	Right	AC688	Mouse	9	0
Lgr5_030	Right	AC688	Mouse	10	0
Lgr5_030	Right	AC688	Mouse	11	0
Lgr5_030	Right	AC688	Mouse	12	0
Lgr5_030	Right	AC688	Mouse	13	0
Lgr5_030	Right	AC688	Mouse	14	0
Lgr5_030	Right	AC688	Mouse	15	0
Lgr5_030	Right	AC688	Mouse	16	0
Lgr5_030	Right	AC688	Mouse	17	0
Lgr5_031	Left	AC688	Mouse	0	1
Lgr5_031	Left	AC688	Mouse	1	0
Lgr5_031	Left	AC688	Mouse	2	0
Lgr5_031	Left	AC688	Mouse	3	0
Lgr5_031	Left	AC688	Mouse	4	0
Lgr5_031	Left	AC688	Mouse	5	0
Lgr5_031	Left	AC688	Mouse	6	0
Lgr5_031	Left	AC688	Mouse	7	0
Lgr5_031	Left	AC688	Mouse	8	0
Lgr5_031	Left	AC688	Mouse	9	0
Lgr5_031	Left	AC688	Mouse	10	0
Lgr5_031	Left	AC688	Mouse	11	0
Lgr5_031	Left	AC688	Mouse	12	0
Lgr5_031	Left	AC688	Mouse	13	0
Lgr5_031	Left	AC688	Mouse	14	0
Lgr5_031	Left	AC688	Mouse	15	0
Lgr5_031	Left	AC688	Mouse	16	0
Lgr5_031	Left	AC688	Mouse	17	0
Lgr5_031	Right	AC688	Mouse	1	0
Lgr5_031	Right	AC688	Mouse	2	0
Lgr5_031	Right	AC688	Mouse	3	0
Lgr5_031	Right	AC688	Mouse	4	0
Lgr5_031	Right	AC688	Mouse	5	0
Lgr5_031	Right	AC688	Mouse	6	0
Lgr5_031	Right	AC688	Mouse	7	0
Lgr5_031	Right	AC688	Mouse	8	0
Lgr5_031	Right	AC688	Mouse	9	0
Lgr5_031	Right	AC688	Mouse	10	0
Lgr5_031	Right	AC688	Mouse	11	0
Lgr5_031	Right	AC688	Mouse	12	0
Lgr5_031	Right	AC688	Mouse	13	0
Lgr5_031	Right	AC688	Mouse	14	0
Lgr5_031	Right	AC688	Mouse	15	0
Lgr5_031	Right	AC688	Mouse	16	0
Lgr5_031	Right	AC688	Mouse	17	0
Lgr5_032	Left	AC688	Mouse	0	0
Lgr5_032	Left	AC688	Mouse	1	0
Lgr5_032	Left	AC688	Mouse	2	0
Lgr5_032	Left	AC688	Mouse	3	0
Lgr5_032	Left	AC688	Mouse	4	0
Lgr5_032	Left	AC688	Mouse	5	0
Lgr5_032	Left	AC688	Mouse	6	0
Lgr5_032	Left	AC688	Mouse	7	0
Lgr5_032	Left	AC688	Mouse	8	0
Lgr5_032	Left	AC688	Mouse	9	0
Lgr5_032	Left	AC688	Mouse	10	0
Lgr5_032	Left	AC688	Mouse	11	0
Lgr5_032	Left	AC688	Mouse	12	0
Lgr5_032	Left	AC688	Mouse	13	0
Lgr5_032	Left	AC688	Mouse	14	0
Lgr5_032	Left	AC688	Mouse	15	0
Lgr5_032	Left	AC688	Mouse	16	0
Lgr5_032	Left	AC688	Mouse	17	0
Lgr5_032	Right	AC688	Mouse	1	0
Lgr5_032	Right	AC688	Mouse	2	0
Lgr5_032	Right	AC688	Mouse	3	0
Lgr5_032	Right	AC688	Mouse	4	0
Lgr5_032	Right	AC688	Mouse	5	0
Lgr5_032	Right	AC688	Mouse	6	0
Lgr5_032	Right	AC688	Mouse	7	0
Lgr5_032	Right	AC688	Mouse	8	0
Lgr5_032	Right	AC688	Mouse	9	0
Lgr5_032	Right	AC688	Mouse	10	0
Lgr5_032	Right	AC688	Mouse	11	0
Lgr5_032	Right	AC688	Mouse	12	0
Lgr5_032	Right	AC688	Mouse	13	0
Lgr5_032	Right	AC688	Mouse	14	0
Lgr5_032	Right	AC688	Mouse	15	0
Lgr5_032	Right	AC688	Mouse	16	0
Lgr5_032	Right	AC688	Mouse	17	0
Lgr5_033	Left	AC688	Mouse	0	0
Lgr5_033	Left	AC688	Mouse	1	0
Lgr5_033	Left	AC688	Mouse	2	0
Lgr5_033	Left	AC688	Mouse	3	0
Lgr5_033	Left	AC688	Mouse	4	0
Lgr5_033	Left	AC688	Mouse	5	0
Lgr5_033	Left	AC688	Mouse	6	0
Lgr5_033	Left	AC688	Mouse	7	0
Lgr5_033	Left	AC688	Mouse	8	0
Lgr5_033	Left	AC688	Mouse	9	0
Lgr5_033	Left	AC688	Mouse	10	0
Lgr5_033	Left	AC688	Mouse	11	0
Lgr5_033	Left	AC688	Mouse	12	0
Lgr5_033	Left	AC688	Mouse	13	0
Lgr5_033	Left	AC688	Mouse	14	0
Lgr5_033	Left	AC688	Mouse	15	0
Lgr5_033	Left	AC688	Mouse	16	0
Lgr5_033	Left	AC688	Mouse	17	0
Lgr5_033	Right	AC688	Mouse	1	1
Lgr5_033	Right	AC688	Mouse	2	0
Lgr5_033	Right	AC688	Mouse	3	0
Lgr5_033	Right	AC688	Mouse	4	0
Lgr5_033	Right	AC688	Mouse	5	0
Lgr5_033	Right	AC688	Mouse	6	0
Lgr5_033	Right	AC688	Mouse	7	0
Lgr5_033	Right	AC688	Mouse	8	0
Lgr5_033	Right	AC688	Mouse	9	0
Lgr5_033	Right	AC688	Mouse	10	0
Lgr5_033	Right	AC688	Mouse	11	0
Lgr5_033	Right	AC688	Mouse	12	0
Lgr5_033	Right	AC688	Mouse	13	0
Lgr5_033	Right	AC688	Mouse	14	0
Lgr5_033	Right	AC688	Mouse	15	0
Lgr5_033	Right	AC688	Mouse	16	0
Lgr5_033	Right	AC688	Mouse	17	0
Lgr5_034	Left	AC688	Mouse	0	0
Lgr5_034	Left	AC688	Mouse	1	0
Lgr5_034	Left	AC688	Mouse	2	0
Lgr5_034	Left	AC688	Mouse	3	0
Lgr5_034	Left	AC688	Mouse	4	0
Lgr5_034	Left	AC688	Mouse	5	0
Lgr5_034	Left	AC688	Mouse	6	0
Lgr5_034	Left	AC688	Mouse	7	0
Lgr5_034	Left	AC688	Mouse	8	0
Lgr5_034	Left	AC688	Mouse	9	0
Lgr5_034	Left	AC688	Mouse	10	0
Lgr5_034	Left	AC688	Mouse	11	0
Lgr5_034	Left	AC688	Mouse	12	0
Lgr5_034	Left	AC688	Mouse	13	0
Lgr5_034	Left	AC688	Mouse	14	0
Lgr5_034	Left	AC688	Mouse	15	0
Lgr5_034	Left	AC688	Mouse	16	0
Lgr5_034	Left	AC688	Mouse	17	0
Lgr5_034	Right	AC688	Mouse	1	0
Lgr5_034	Right	AC688	Mouse	2	0
Lgr5_034	Right	AC688	Mouse	3	0
Lgr5_034	Right	AC688	Mouse	4	0
Lgr5_034	Right	AC688	Mouse	5	0
Lgr5_034	Right	AC688	Mouse	6	0
Lgr5_034	Right	AC688	Mouse	7	0
Lgr5_034	Right	AC688	Mouse	8	0
Lgr5_034	Right	AC688	Mouse	9	0
Lgr5_034	Right	AC688	Mouse	10	0
Lgr5_034	Right	AC688	Mouse	11	0
Lgr5_034	Right	AC688	Mouse	12	0
Lgr5_034	Right	AC688	Mouse	13	0
Lgr5_034	Right	AC688	Mouse	14	0
Lgr5_034	Right	AC688	Mouse	15	0
Lgr5_034	Right	AC688	Mouse	16	0
Lgr5_034	Right	AC688	Mouse	17	0
Lgr5_035	Left	AC688	Mouse	0	0
Lgr5_035	Left	AC688	Mouse	1	1
Lgr5_035	Left	AC688	Mouse	2	0
Lgr5_035	Left	AC688	Mouse	3	0
Lgr5_035	Left	AC688	Mouse	4	0
Lgr5_035	Left	AC688	Mouse	5	0
Lgr5_035	Left	AC688	Mouse	6	0
Lgr5_035	Left	AC688	Mouse	7	0
Lgr5_035	Left	AC688	Mouse	8	0
Lgr5_035	Left	AC688	Mouse	9	0
Lgr5_035	Left	AC688	Mouse	10	0
Lgr5_035	Left	AC688	Mouse	11	0
Lgr5_035	Left	AC688	Mouse	12	0
Lgr5_035	Left	AC688	Mouse	13	0
Lgr5_035	Left	AC688	Mouse	14	0
Lgr5_035	Left	AC688	Mouse	15	0
Lgr5_035	Left	AC688	Mouse	16	0
Lgr5_035	Left	AC688	Mouse	17	0
Lgr5_035	Right	AC688	Mouse	1	0
Lgr5_035	Right	AC688	Mouse	2	0
Lgr5_035	Right	AC688	Mouse	3	0
Lgr5_035	Right	AC688	Mouse	4	0
Lgr5_035	Right	AC688	Mouse	5	0
Lgr5_035	Right	AC688	Mouse	6	0
Lgr5_035	Right	AC688	Mouse	7	0
Lgr5_035	Right	AC688	Mouse	8	0
Lgr5_035	Right	AC688	Mouse	9	0
Lgr5_035	Right	AC688	Mouse	10	0
Lgr5_035	Right	AC688	Mouse	11	0
Lgr5_035	Right	AC688	Mouse	12	0
Lgr5_035	Right	AC688	Mouse	13	0
Lgr5_035	Right	AC688	Mouse	14	0
Lgr5_035	Right	AC688	Mouse	15	0
Lgr5_035	Right	AC688	Mouse	16	0
Lgr5_035	Right	AC688	Mouse	17	0
Lgr5_036	Left	AC688	Mouse	0	0
Lgr5_036	Left	AC688	Mouse	1	0
Lgr5_036	Left	AC688	Mouse	2	0
Lgr5_036	Left	AC688	Mouse	3	0
Lgr5_036	Left	AC688	Mouse	4	0
Lgr5_036	Left	AC688	Mouse	5	0
Lgr5_036	Left	AC688	Mouse	6	0
Lgr5_036	Left	AC688	Mouse	7	0
Lgr5_036	Left	AC688	Mouse	8	0
Lgr5_036	Left	AC688	Mouse	9	0
Lgr5_036	Left	AC688	Mouse	10	0
Lgr5_036	Left	AC688	Mouse	11	0
Lgr5_036	Left	AC688	Mouse	12	0
Lgr5_036	Left	AC688	Mouse	13	0
Lgr5_036	Left	AC688	Mouse	14	0
Lgr5_036	Left	AC688	Mouse	15	0
Lgr5_036	Left	AC688	Mouse	16	0
Lgr5_036	Left	AC688	Mouse	17	0
Lgr5_036	Right	AC688	Mouse	1	0
Lgr5_036	Right	AC688	Mouse	2	0
Lgr5_036	Right	AC688	Mouse	3	0
Lgr5_036	Right	AC688	Mouse	4	0
Lgr5_036	Right	AC688	Mouse	5	1
Lgr5_036	Right	AC688	Mouse	6	0
Lgr5_036	Right	AC688	Mouse	7	0
Lgr5_036	Right	AC688	Mouse	8	0
Lgr5_036	Right	AC688	Mouse	9	0
Lgr5_036	Right	AC688	Mouse	10	0
Lgr5_036	Right	AC688	Mouse	11	0
Lgr5_036	Right	AC688	Mouse	12	0
Lgr5_036	Right	AC688	Mouse	13	0
Lgr5_036	Right	AC688	Mouse	14	0
Lgr5_036	Right	AC688	Mouse	15	0
Lgr5_036	Right	AC688	Mouse	16	0
Lgr5_036	Right	AC688	Mouse	17	0
Lgr5_037	Left	AC688	Mouse	0	0
Lgr5_037	Left	AC688	Mouse	1	0
Lgr5_037	Left	AC688	Mouse	2	0
Lgr5_037	Left	AC688	Mouse	3	0
Lgr5_037	Left	AC688	Mouse	4	0
Lgr5_037	Left	AC688	Mouse	5	0
Lgr5_037	Left	AC688	Mouse	6	0
Lgr5_037	Left	AC688	Mouse	7	0
Lgr5_037	Left	AC688	Mouse	8	0
Lgr5_037	Left	AC688	Mouse	9	0
Lgr5_037	Left	AC688	Mouse	10	0
Lgr5_037	Left	AC688	Mouse	11	0
Lgr5_037	Left	AC688	Mouse	12	0
Lgr5_037	Left	AC688	Mouse	13	0
Lgr5_037	Left	AC688	Mouse	14	0
Lgr5_037	Left	AC688	Mouse	15	0
Lgr5_037	Left	AC688	Mouse	16	0
Lgr5_037	Left	AC688	Mouse	17	0
Lgr5_037	Right	AC688	Mouse	1	0
Lgr5_037	Right	AC688	Mouse	2	0
Lgr5_037	Right	AC688	Mouse	3	0
Lgr5_037	Right	AC688	Mouse	4	0
Lgr5_037	Right	AC688	Mouse	5	0
Lgr5_037	Right	AC688	Mouse	6	0
Lgr5_037	Right	AC688	Mouse	7	0
Lgr5_037	Right	AC688	Mouse	8	0
Lgr5_037	Right	AC688	Mouse	9	0
Lgr5_037	Right	AC688	Mouse	10	0
Lgr5_037	Right	AC688	Mouse	11	0
Lgr5_037	Right	AC688	Mouse	12	0
Lgr5_037	Right	AC688	Mouse	13	0
Lgr5_037	Right	AC688	Mouse	14	0
Lgr5_037	Right	AC688	Mouse	15	0
Lgr5_037	Right	AC688	Mouse	16	0
Lgr5_037	Right	AC688	Mouse	17	0
Lgr5_038	Left	AC688	Mouse	0	1
Lgr5_038	Left	AC688	Mouse	1	0
Lgr5_038	Left	AC688	Mouse	2	0
Lgr5_038	Left	AC688	Mouse	3	0
Lgr5_038	Left	AC688	Mouse	4	0
Lgr5_038	Left	AC688	Mouse	5	0
Lgr5_038	Left	AC688	Mouse	6	0
Lgr5_038	Left	AC688	Mouse	7	0
Lgr5_038	Left	AC688	Mouse	8	0
Lgr5_038	Left	AC688	Mouse	9	0
Lgr5_038	Left	AC688	Mouse	10	0
Lgr5_038	Left	AC688	Mouse	11	0
Lgr5_038	Left	AC688	Mouse	12	0
Lgr5_038	Left	AC688	Mouse	13	0
Lgr5_038	Left	AC688	Mouse	14	0
Lgr5_038	Left	AC688	Mouse	15	0
Lgr5_038	Left	AC688	Mouse	16	0
Lgr5_038	Left	AC688	Mouse	17	0
Lgr5_038	Right	AC688	Mouse	1	0
Lgr5_038	Right	AC688	Mouse	2	0
Lgr5_038	Right	AC688	Mouse	3	0
Lgr5_038	Right	AC688	Mouse	4	0
Lgr5_038	Right	AC688	Mouse	5	0
Lgr5_038	Right	AC688	Mouse	6	0
Lgr5_038	Right	AC688	Mouse	7	0
Lgr5_038	Right	AC688	Mouse	8	0
Lgr5_038	Right	AC688	Mouse	9	0
Lgr5_038	Right	AC688	Mouse	10	0
Lgr5_038	Right	AC688	Mouse	11	0
Lgr5_038	Right	AC688	Mouse	12	0
Lgr5_038	Right	AC688	Mouse	13	0
Lgr5_038	Right	AC688	Mouse	14	0
Lgr5_038	Right	AC688	Mouse	15	0
Lgr5_038	Right	AC688	Mouse	16	0
Lgr5_038	Right	AC688	Mouse	17	0
Lgr5_039	Left	AC688	Mouse	0	0
Lgr5_039	Left	AC688	Mouse	1	0
Lgr5_039	Left	AC688	Mouse	2	0
Lgr5_039	Left	AC688	Mouse	3	0
Lgr5_039	Left	AC688	Mouse	4	0
Lgr5_039	Left	AC688	Mouse	5	0
Lgr5_039	Left	AC688	Mouse	6	0
Lgr5_039	Left	AC688	Mouse	7	0
Lgr5_039	Left	AC688	Mouse	8	0
Lgr5_039	Left	AC688	Mouse	9	0
Lgr5_039	Left	AC688	Mouse	10	0
Lgr5_039	Left	AC688	Mouse	11	0
Lgr5_039	Left	AC688	Mouse	12	0
Lgr5_039	Left	AC688	Mouse	13	0
Lgr5_039	Left	AC688	Mouse	14	0
Lgr5_039	Left	AC688	Mouse	15	0
Lgr5_039	Left	AC688	Mouse	16	0
Lgr5_039	Left	AC688	Mouse	17	0
Lgr5_039	Right	AC688	Mouse	1	1
Lgr5_039	Right	AC688	Mouse	2	0
Lgr5_039	Right	AC688	Mouse	3	0
Lgr5_039	Right	AC688	Mouse	4	0
Lgr5_039	Right	AC688	Mouse	5	0
Lgr5_039	Right	AC688	Mouse	6	0
Lgr5_039	Right	AC688	Mouse	7	0
Lgr5_039	Right	AC688	Mouse	8	0
Lgr5_039	Right	AC688	Mouse	9	0
Lgr5_039	Right	AC688	Mouse	10	0
Lgr5_039	Right	AC688	Mouse	11	0
Lgr5_039	Right	AC688	Mouse	12	0
Lgr5_039	Right	AC688	Mouse	13	0
Lgr5_039	Right	AC688	Mouse	14	0
Lgr5_039	Right	AC688	Mouse	15	0
Lgr5_039	Right	AC688	Mouse	16	0
Lgr5_039	Right	AC688	Mouse	17	0
Lgr5_040	Left	AC688	Mouse	0	0
Lgr5_040	Left	AC688	Mouse	1	0
Lgr5_040	Left	AC688	Mouse	2	1
Lgr5_040	Left	AC688	Mouse	3	1
Lgr5_040	Left	AC688	Mouse	4	1
Lgr5_040	Left	AC688	Mouse	5	0
Lgr5_040	Left	AC688	Mouse	6	0
Lgr5_040	Left	AC688	Mouse	7	0
Lgr5_040	Left	AC688	Mouse	8	0
Lgr5_040	Left	AC688	Mouse	9	0
Lgr5_040	Left	AC688	Mouse	10	0
Lgr5_040	Left	AC688	Mouse	11	0
Lgr5_040	Left	AC688	Mouse	12	0
Lgr5_040	Left	AC688	Mouse	13	0
Lgr5_040	Left	AC688	Mouse	14	0
Lgr5_040	Left	AC688	Mouse	15	0
Lgr5_040	Left	AC688	Mouse	16	0
Lgr5_040	Left	AC688	Mouse	17	0
Lgr5_040	Right	AC688	Mouse	1	0
Lgr5_040	Right	AC688	Mouse	2	0
Lgr5_040	Right	AC688	Mouse	3	0
Lgr5_040	Right	AC688	Mouse	4	0
Lgr5_040	Right	AC688	Mouse	5	0
Lgr5_040	Right	AC688	Mouse	6	0
Lgr5_040	Right	AC688	Mouse	7	0
Lgr5_040	Right	AC688	Mouse	8	0
Lgr5_040	Right	AC688	Mouse	9	0
Lgr5_040	Right	AC688	Mouse	10	0
Lgr5_040	Right	AC688	Mouse	11	0
Lgr5_040	Right	AC688	Mouse	12	0
Lgr5_040	Right	AC688	Mouse	13	0
Lgr5_040	Right	AC688	Mouse	14	0
Lgr5_040	Right	AC688	Mouse	15	0
Lgr5_040	Right	AC688	Mouse	16	0
Lgr5_040	Right	AC688	Mouse	17	0
Lgr5_041	Left	AC688	Mouse	0	0
Lgr5_041	Left	AC688	Mouse	1	0
Lgr5_041	Left	AC688	Mouse	2	0
Lgr5_041	Left	AC688	Mouse	3	0
Lgr5_041	Left	AC688	Mouse	4	0
Lgr5_041	Left	AC688	Mouse	5	0
Lgr5_041	Left	AC688	Mouse	6	1
Lgr5_041	Left	AC688	Mouse	7	1
Lgr5_041	Left	AC688	Mouse	8	0
Lgr5_041	Left	AC688	Mouse	9	0
Lgr5_041	Left	AC688	Mouse	10	0
Lgr5_041	Left	AC688	Mouse	11	0
Lgr5_041	Left	AC688	Mouse	12	0
Lgr5_041	Left	AC688	Mouse	13	0
Lgr5_041	Left	AC688	Mouse	14	0
Lgr5_041	Left	AC688	Mouse	15	0
Lgr5_041	Left	AC688	Mouse	16	0
Lgr5_041	Left	AC688	Mouse	17	0
Lgr5_041	Right	AC688	Mouse	1	0
Lgr5_041	Right	AC688	Mouse	2	0
Lgr5_041	Right	AC688	Mouse	3	0
Lgr5_041	Right	AC688	Mouse	4	0
Lgr5_041	Right	AC688	Mouse	5	0
Lgr5_041	Right	AC688	Mouse	6	0
Lgr5_041	Right	AC688	Mouse	7	0
Lgr5_041	Right	AC688	Mouse	8	0
Lgr5_041	Right	AC688	Mouse	9	0
Lgr5_041	Right	AC688	Mouse	10	0
Lgr5_041	Right	AC688	Mouse	11	0
Lgr5_041	Right	AC688	Mouse	12	0
Lgr5_041	Right	AC688	Mouse	13	0
Lgr5_041	Right	AC688	Mouse	14	0
Lgr5_041	Right	AC688	Mouse	15	0
Lgr5_041	Right	AC688	Mouse	16	0
Lgr5_041	Right	AC688	Mouse	17	0
Lgr5_042	Left	AC688	Mouse	0	0
Lgr5_042	Left	AC688	Mouse	1	0
Lgr5_042	Left	AC688	Mouse	2	0
Lgr5_042	Left	AC688	Mouse	3	0
Lgr5_042	Left	AC688	Mouse	4	1
Lgr5_042	Left	AC688	Mouse	5	0
Lgr5_042	Left	AC688	Mouse	6	0
Lgr5_042	Left	AC688	Mouse	7	0
Lgr5_042	Left	AC688	Mouse	8	0
Lgr5_042	Left	AC688	Mouse	9	1
Lgr5_042	Left	AC688	Mouse	10	0
Lgr5_042	Left	AC688	Mouse	11	0
Lgr5_042	Left	AC688	Mouse	12	0
Lgr5_042	Left	AC688	Mouse	13	0
Lgr5_042	Left	AC688	Mouse	14	0
Lgr5_042	Left	AC688	Mouse	15	0
Lgr5_042	Left	AC688	Mouse	16	0
Lgr5_042	Left	AC688	Mouse	17	0
Lgr5_042	Right	AC688	Mouse	1	0
Lgr5_042	Right	AC688	Mouse	2	0
Lgr5_042	Right	AC688	Mouse	3	0
Lgr5_042	Right	AC688	Mouse	4	0
Lgr5_042	Right	AC688	Mouse	5	0
Lgr5_042	Right	AC688	Mouse	6	0
Lgr5_042	Right	AC688	Mouse	7	0
Lgr5_042	Right	AC688	Mouse	8	0
Lgr5_042	Right	AC688	Mouse	9	0
Lgr5_042	Right	AC688	Mouse	10	0
Lgr5_042	Right	AC688	Mouse	11	0
Lgr5_042	Right	AC688	Mouse	12	0
Lgr5_042	Right	AC688	Mouse	13	1
Lgr5_042	Right	AC688	Mouse	14	1
Lgr5_042	Right	AC688	Mouse	15	0
Lgr5_042	Right	AC688	Mouse	16	0
Lgr5_042	Right	AC688	Mouse	17	0
Lgr5_043	Left	AC688	Mouse	0	0
Lgr5_043	Left	AC688	Mouse	1	0
Lgr5_043	Left	AC688	Mouse	4	0
Lgr5_043	Left	AC688	Mouse	5	0
Lgr5_043	Left	AC688	Mouse	6	0
Lgr5_043	Left	AC688	Mouse	7	0
Lgr5_043	Left	AC688	Mouse	8	0
Lgr5_043	Left	AC688	Mouse	9	0
Lgr5_043	Left	AC688	Mouse	10	0
Lgr5_043	Left	AC688	Mouse	11	0
Lgr5_043	Left	AC688	Mouse	12	0
Lgr5_043	Left	AC688	Mouse	13	0
Lgr5_043	Left	AC688	Mouse	14	0
Lgr5_043	Left	AC688	Mouse	15	0
Lgr5_043	Left	AC688	Mouse	16	0
Lgr5_043	Left	AC688	Mouse	17	0
Lgr5_043	Right	AC688	Mouse	1	0
Lgr5_043	Right	AC688	Mouse	2	0
Lgr5_043	Right	AC688	Mouse	3	0
Lgr5_043	Right	AC688	Mouse	4	0
Lgr5_043	Right	AC688	Mouse	5	0
Lgr5_043	Right	AC688	Mouse	6	0
Lgr5_043	Right	AC688	Mouse	7	0
Lgr5_043	Right	AC688	Mouse	8	0
Lgr5_043	Right	AC688	Mouse	9	0
Lgr5_043	Right	AC688	Mouse	10	0
Lgr5_043	Right	AC688	Mouse	11	0
Lgr5_043	Right	AC688	Mouse	12	0
Lgr5_043	Right	AC688	Mouse	13	0
Lgr5_043	Right	AC688	Mouse	14	0
Lgr5_043	Right	AC688	Mouse	15	0
Lgr5_043	Right	AC688	Mouse	16	0
Lgr5_043	Right	AC688	Mouse	17	0
lgr5_001	Left	AC688	Mouse	0	0
lgr5_001	Left	AC688	Mouse	1	1
lgr5_001	Left	AC688	Mouse	2	1
lgr5_001	Left	AC688	Mouse	3	1
lgr5_001	Left	AC688	Mouse	4	0
lgr5_001	Left	AC688	Mouse	5	0
lgr5_001	Left	AC688	Mouse	6	0
lgr5_001	Left	AC688	Mouse	7	0
lgr5_001	Left	AC688	Mouse	8	0
lgr5_001	Left	AC688	Mouse	9	0
lgr5_001	Left	AC688	Mouse	10	0
lgr5_001	Left	AC688	Mouse	11	0
lgr5_001	Left	AC688	Mouse	12	0
lgr5_001	Left	AC688	Mouse	14	0
lgr5_001	Left	AC688	Mouse	15	0
lgr5_001	Left	AC688	Mouse	16	0
lgr5_001	Left	AC688	Mouse	17	0
lgr5_001	Right	AC688	Mouse	1	1
lgr5_001	Right	AC688	Mouse	2	0
lgr5_001	Right	AC688	Mouse	3	1
lgr5_001	Right	AC688	Mouse	4	0
lgr5_001	Right	AC688	Mouse	5	0
lgr5_001	Right	AC688	Mouse	6	0
lgr5_001	Right	AC688	Mouse	7	0
lgr5_001	Right	AC688	Mouse	8	0
lgr5_001	Right	AC688	Mouse	9	0
lgr5_001	Right	AC688	Mouse	10	0
lgr5_001	Right	AC688	Mouse	11	0
lgr5_001	Right	AC688	Mouse	12	1
lgr5_001	Right	AC688	Mouse	13	0
lgr5_001	Right	AC688	Mouse	14	1
lgr5_001	Right	AC688	Mouse	15	0
lgr5_001	Right	AC688	Mouse	16	0
lgr5_001	Right	AC688	Mouse	17	0
lgr5_002	Left	AC688	Mouse	0	0
lgr5_002	Left	AC688	Mouse	1	0
lgr5_002	Left	AC688	Mouse	2	1
lgr5_002	Left	AC688	Mouse	3	0
lgr5_002	Left	AC688	Mouse	4	0
lgr5_002	Left	AC688	Mouse	5	0
lgr5_002	Left	AC688	Mouse	6	1
lgr5_002	Left	AC688	Mouse	7	0
lgr5_002	Left	AC688	Mouse	8	0
lgr5_002	Left	AC688	Mouse	9	0
lgr5_002	Left	AC688	Mouse	10	0
lgr5_002	Left	AC688	Mouse	11	0
lgr5_002	Left	AC688	Mouse	12	0
lgr5_002	Left	AC688	Mouse	13	0
lgr5_002	Left	AC688	Mouse	14	0
lgr5_002	Left	AC688	Mouse	15	0
lgr5_002	Left	AC688	Mouse	16	0
lgr5_002	Left	AC688	Mouse	17	1
lgr5_002	Right	AC688	Mouse	1	0
lgr5_002	Right	AC688	Mouse	2	1
lgr5_002	Right	AC688	Mouse	3	0
lgr5_002	Right	AC688	Mouse	4	0
lgr5_002	Right	AC688	Mouse	5	0
lgr5_002	Right	AC688	Mouse	6	0
lgr5_002	Right	AC688	Mouse	7	0
lgr5_002	Right	AC688	Mouse	8	0
lgr5_002	Right	AC688	Mouse	9	0
lgr5_002	Right	AC688	Mouse	10	0
lgr5_002	Right	AC688	Mouse	11	0
lgr5_002	Right	AC688	Mouse	12	0
lgr5_002	Right	AC688	Mouse	13	1
lgr5_002	Right	AC688	Mouse	14	0
lgr5_002	Right	AC688	Mouse	15	0
lgr5_002	Right	AC688	Mouse	16	0
lgr5_002	Right	AC688	Mouse	17	0
lgr5_003	Left	AC688	Mouse	0	0
lgr5_003	Left	AC688	Mouse	1	0
lgr5_003	Left	AC688	Mouse	2	1
lgr5_003	Left	AC688	Mouse	3	0
lgr5_003	Left	AC688	Mouse	4	0
lgr5_003	Left	AC688	Mouse	5	0
lgr5_003	Left	AC688	Mouse	6	0
lgr5_003	Left	AC688	Mouse	7	0
lgr5_003	Left	AC688	Mouse	8	1
lgr5_003	Left	AC688	Mouse	9	0
lgr5_003	Left	AC688	Mouse	10	0
lgr5_003	Left	AC688	Mouse	11	0
lgr5_003	Left	AC688	Mouse	12	0
lgr5_003	Left	AC688	Mouse	13	0
lgr5_003	Left	AC688	Mouse	14	1
lgr5_003	Left	AC688	Mouse	15	0
lgr5_003	Left	AC688	Mouse	16	0
lgr5_003	Right	AC688	Mouse	1	0
lgr5_003	Right	AC688	Mouse	2	0
lgr5_003	Right	AC688	Mouse	3	0
lgr5_003	Right	AC688	Mouse	4	0
lgr5_003	Right	AC688	Mouse	5	0
lgr5_003	Right	AC688	Mouse	6	0
lgr5_003	Right	AC688	Mouse	7	0
lgr5_003	Right	AC688	Mouse	8	0
lgr5_003	Right	AC688	Mouse	9	0
lgr5_003	Right	AC688	Mouse	10	0
lgr5_003	Right	AC688	Mouse	11	0
lgr5_003	Right	AC688	Mouse	12	0
lgr5_003	Right	AC688	Mouse	13	0
lgr5_003	Right	AC688	Mouse	14	0
lgr5_003	Right	AC688	Mouse	15	0
lgr5_003	Right	AC688	Mouse	16	0
lgr5_003	Right	AC688	Mouse	17	0
lgr5_004	Left	AC688	Mouse	0	0
lgr5_004	Left	AC688	Mouse	1	0
lgr5_004	Left	AC688	Mouse	2	1
lgr5_004	Left	AC688	Mouse	3	1
lgr5_004	Left	AC688	Mouse	4	1
lgr5_004	Left	AC688	Mouse	5	0
lgr5_004	Left	AC688	Mouse	6	0
lgr5_004	Left	AC688	Mouse	7	0
lgr5_004	Left	AC688	Mouse	8	0
lgr5_004	Left	AC688	Mouse	9	1
lgr5_004	Left	AC688	Mouse	10	0
lgr5_004	Left	AC688	Mouse	11	0
lgr5_004	Left	AC688	Mouse	12	0
lgr5_004	Left	AC688	Mouse	13	0
lgr5_004	Right	AC688	Mouse	1	0
lgr5_004	Right	AC688	Mouse	2	1
lgr5_004	Right	AC688	Mouse	3	0
lgr5_004	Right	AC688	Mouse	4	0
lgr5_004	Right	AC688	Mouse	5	0
lgr5_004	Right	AC688	Mouse	6	0
lgr5_004	Right	AC688	Mouse	7	0
lgr5_004	Right	AC688	Mouse	8	0
lgr5_004	Right	AC688	Mouse	9	0
lgr5_004	Right	AC688	Mouse	10	0
lgr5_004	Right	AC688	Mouse	11	0
lgr5_004	Right	AC688	Mouse	12	0
lgr5_005	Left	AC688	Mouse	0	1
lgr5_005	Left	AC688	Mouse	1	0
lgr5_005	Left	AC688	Mouse	2	0
lgr5_005	Left	AC688	Mouse	3	0
lgr5_005	Left	AC688	Mouse	4	0
lgr5_005	Left	AC688	Mouse	5	0
lgr5_005	Left	AC688	Mouse	6	0
lgr5_005	Left	AC688	Mouse	7	0
lgr5_005	Left	AC688	Mouse	8	0
lgr5_005	Left	AC688	Mouse	9	0
lgr5_005	Left	AC688	Mouse	10	0
lgr5_005	Left	AC688	Mouse	11	0
lgr5_005	Left	AC688	Mouse	12	0
lgr5_005	Left	AC688	Mouse	13	0
lgr5_005	Left	AC688	Mouse	14	0
lgr5_005	Left	AC688	Mouse	15	0
lgr5_005	Left	AC688	Mouse	16	0
lgr5_005	Left	AC688	Mouse	17	0
lgr5_005	Right	AC688	Mouse	1	0
lgr5_005	Right	AC688	Mouse	2	1
lgr5_005	Right	AC688	Mouse	3	0
lgr5_005	Right	AC688	Mouse	4	1
lgr5_005	Right	AC688	Mouse	5	1
lgr5_005	Right	AC688	Mouse	6	0
lgr5_005	Right	AC688	Mouse	7	0
lgr5_005	Right	AC688	Mouse	8	0
lgr5_005	Right	AC688	Mouse	9	0
lgr5_005	Right	AC688	Mouse	10	0
lgr5_005	Right	AC688	Mouse	11	0
lgr5_005	Right	AC688	Mouse	12	0
lgr5_005	Right	AC688	Mouse	13	0
lgr5_005	Right	AC688	Mouse	14	0
lgr5_005	Right	AC688	Mouse	15	0
lgr5_005	Right	AC688	Mouse	16	0
lgr5_005	Right	AC688	Mouse	17	0
lgr5_006	Left	AC688	Mouse	0	0
lgr5_006	Left	AC688	Mouse	1	0
lgr5_006	Left	AC688	Mouse	2	0
lgr5_006	Left	AC688	Mouse	3	0
lgr5_006	Left	AC688	Mouse	4	0
lgr5_006	Left	AC688	Mouse	5	0
lgr5_006	Left	AC688	Mouse	6	0
lgr5_006	Left	AC688	Mouse	7	0
lgr5_006	Left	AC688	Mouse	8	0
lgr5_006	Left	AC688	Mouse	9	0
lgr5_006	Left	AC688	Mouse	10	0
lgr5_006	Left	AC688	Mouse	11	0
lgr5_006	Left	AC688	Mouse	12	0
lgr5_006	Left	AC688	Mouse	13	0
lgr5_006	Left	AC688	Mouse	14	0
lgr5_006	Left	AC688	Mouse	15	0
lgr5_006	Left	AC688	Mouse	16	0
lgr5_006	Left	AC688	Mouse	17	0
lgr5_006	Right	AC688	Mouse	1	0
lgr5_006	Right	AC688	Mouse	2	1
lgr5_006	Right	AC688	Mouse	3	0
lgr5_006	Right	AC688	Mouse	4	0
lgr5_006	Right	AC688	Mouse	5	0
lgr5_006	Right	AC688	Mouse	6	1
lgr5_006	Right	AC688	Mouse	7	0
lgr5_006	Right	AC688	Mouse	8	0
lgr5_006	Right	AC688	Mouse	9	0
lgr5_006	Right	AC688	Mouse	10	1
lgr5_006	Right	AC688	Mouse	11	0
lgr5_006	Right	AC688	Mouse	12	0
lgr5_006	Right	AC688	Mouse	13	1
lgr5_006	Right	AC688	Mouse	14	0
lgr5_006	Right	AC688	Mouse	15	0
lgr5_006	Right	AC688	Mouse	16	0
lgr5_006	Right	AC688	Mouse	17	1
lgr5_007	Left	AC688	Mouse	0	0
lgr5_007	Left	AC688	Mouse	1	0
lgr5_007	Left	AC688	Mouse	2	0
lgr5_007	Left	AC688	Mouse	3	0
lgr5_007	Left	AC688	Mouse	4	0
lgr5_007	Left	AC688	Mouse	5	1
lgr5_007	Left	AC688	Mouse	6	1
lgr5_007	Left	AC688	Mouse	7	0
lgr5_007	Left	AC688	Mouse	8	0
lgr5_007	Left	AC688	Mouse	9	0
lgr5_007	Left	AC688	Mouse	10	0
lgr5_007	Left	AC688	Mouse	11	0
lgr5_007	Left	AC688	Mouse	12	0
lgr5_007	Left	AC688	Mouse	13	0
lgr5_007	Left	AC688	Mouse	14	0
lgr5_007	Left	AC688	Mouse	15	0
lgr5_007	Left	AC688	Mouse	16	0
lgr5_007	Left	AC688	Mouse	17	0
lgr5_007	Right	AC688	Mouse	1	0
lgr5_007	Right	AC688	Mouse	2	0
lgr5_007	Right	AC688	Mouse	3	0
lgr5_007	Right	AC688	Mouse	4	1
lgr5_007	Right	AC688	Mouse	5	0
lgr5_007	Right	AC688	Mouse	6	0
lgr5_007	Right	AC688	Mouse	7	0
lgr5_007	Right	AC688	Mouse	8	0
lgr5_007	Right	AC688	Mouse	9	0
lgr5_007	Right	AC688	Mouse	10	0
lgr5_007	Right	AC688	Mouse	11	0
lgr5_007	Right	AC688	Mouse	12	0
lgr5_007	Right	AC688	Mouse	13	0
lgr5_007	Right	AC688	Mouse	14	0
lgr5_007	Right	AC688	Mouse	15	0
lgr5_007	Right	AC688	Mouse	16	0
lgr5_007	Right	AC688	Mouse	17	0
lgr5_008	Left	AC688	Mouse	0	0
lgr5_008	Left	AC688	Mouse	1	0
lgr5_008	Left	AC688	Mouse	2	0
lgr5_008	Left	AC688	Mouse	3	0
lgr5_008	Left	AC688	Mouse	4	0
lgr5_008	Left	AC688	Mouse	5	0
lgr5_008	Left	AC688	Mouse	6	1
lgr5_008	Left	AC688	Mouse	7	0
lgr5_008	Left	AC688	Mouse	8	0
lgr5_008	Left	AC688	Mouse	9	0
lgr5_008	Left	AC688	Mouse	10	0
lgr5_008	Left	AC688	Mouse	11	0
lgr5_008	Left	AC688	Mouse	12	0
lgr5_008	Left	AC688	Mouse	13	0
lgr5_008	Left	AC688	Mouse	14	0
lgr5_008	Left	AC688	Mouse	15	0
lgr5_008	Left	AC688	Mouse	16	1
lgr5_008	Left	AC688	Mouse	17	0
lgr5_008	Right	AC688	Mouse	1	0
lgr5_008	Right	AC688	Mouse	2	0
lgr5_008	Right	AC688	Mouse	3	0
lgr5_008	Right	AC688	Mouse	4	1
lgr5_008	Right	AC688	Mouse	5	0
lgr5_008	Right	AC688	Mouse	6	0
lgr5_008	Right	AC688	Mouse	7	0
lgr5_008	Right	AC688	Mouse	8	0
lgr5_008	Right	AC688	Mouse	9	1
lgr5_008	Right	AC688	Mouse	10	0
lgr5_008	Right	AC688	Mouse	11	0
lgr5_008	Right	AC688	Mouse	12	0
lgr5_008	Right	AC688	Mouse	13	0
lgr5_008	Right	AC688	Mouse	14	0
lgr5_008	Right	AC688	Mouse	15	1
lgr5_008	Right	AC688	Mouse	16	0
lgr5_008	Right	AC688	Mouse	17	0
lgr5_009	Left	AC688	Mouse	0	0
lgr5_009	Left	AC688	Mouse	1	0
lgr5_009	Left	AC688	Mouse	2	0
lgr5_009	Left	AC688	Mouse	3	0
lgr5_009	Left	AC688	Mouse	4	0
lgr5_009	Left	AC688	Mouse	5	0
lgr5_009	Left	AC688	Mouse	6	0
lgr5_009	Left	AC688	Mouse	7	0
lgr5_009	Left	AC688	Mouse	8	0
lgr5_009	Left	AC688	Mouse	9	0
lgr5_009	Left	AC688	Mouse	10	0
lgr5_009	Left	AC688	Mouse	11	0
lgr5_009	Left	AC688	Mouse	12	0
lgr5_009	Left	AC688	Mouse	13	0
lgr5_009	Left	AC688	Mouse	14	0
lgr5_009	Left	AC688	Mouse	15	0
lgr5_009	Left	AC688	Mouse	16	0
lgr5_009	Left	AC688	Mouse	17	0
lgr5_009	Right	AC688	Mouse	1	0
lgr5_009	Right	AC688	Mouse	2	0
lgr5_009	Right	AC688	Mouse	3	0
lgr5_009	Right	AC688	Mouse	4	0
lgr5_009	Right	AC688	Mouse	5	0
lgr5_009	Right	AC688	Mouse	6	0
lgr5_009	Right	AC688	Mouse	7	0
lgr5_009	Right	AC688	Mouse	8	0
lgr5_009	Right	AC688	Mouse	9	0
lgr5_009	Right	AC688	Mouse	10	0
lgr5_009	Right	AC688	Mouse	11	0
lgr5_009	Right	AC688	Mouse	12	0
lgr5_009	Right	AC688	Mouse	13	0
lgr5_009	Right	AC688	Mouse	14	0
lgr5_009	Right	AC688	Mouse	15	0
lgr5_009	Right	AC688	Mouse	16	0
lgr5_009	Right	AC688	Mouse	17	0
lgr5_010	Left	AC688	Mouse	0	0
lgr5_010	Left	AC688	Mouse	1	0
lgr5_010	Left	AC688	Mouse	2	0
lgr5_010	Left	AC688	Mouse	3	0
lgr5_010	Left	AC688	Mouse	4	0
lgr5_010	Left	AC688	Mouse	5	0
lgr5_010	Left	AC688	Mouse	6	0
lgr5_010	Left	AC688	Mouse	7	0
lgr5_010	Left	AC688	Mouse	8	0
lgr5_010	Left	AC688	Mouse	9	0
lgr5_010	Left	AC688	Mouse	10	0
lgr5_010	Left	AC688	Mouse	11	0
lgr5_010	Left	AC688	Mouse	12	0
lgr5_010	Left	AC688	Mouse	13	0
lgr5_010	Left	AC688	Mouse	14	0
lgr5_010	Left	AC688	Mouse	15	0
lgr5_010	Left	AC688	Mouse	16	0
lgr5_010	Left	AC688	Mouse	17	0
lgr5_010	Right	AC688	Mouse	1	0
lgr5_010	Right	AC688	Mouse	2	0
lgr5_010	Right	AC688	Mouse	3	0
lgr5_010	Right	AC688	Mouse	4	0
lgr5_010	Right	AC688	Mouse	5	0
lgr5_010	Right	AC688	Mouse	6	0
lgr5_010	Right	AC688	Mouse	7	0
lgr5_010	Right	AC688	Mouse	8	0
lgr5_010	Right	AC688	Mouse	9	0
lgr5_010	Right	AC688	Mouse	10	0
lgr5_010	Right	AC688	Mouse	11	0
lgr5_010	Right	AC688	Mouse	12	0
lgr5_010	Right	AC688	Mouse	13	0
lgr5_010	Right	AC688	Mouse	14	0
lgr5_010	Right	AC688	Mouse	15	0
lgr5_011	Left	AC688	Mouse	0	0
lgr5_011	Left	AC688	Mouse	1	0
lgr5_011	Left	AC688	Mouse	2	0
lgr5_011	Left	AC688	Mouse	3	0
lgr5_011	Left	AC688	Mouse	4	0
lgr5_011	Left	AC688	Mouse	5	1
lgr5_011	Left	AC688	Mouse	6	0
lgr5_011	Left	AC688	Mouse	7	0
lgr5_011	Left	AC688	Mouse	8	0
lgr5_011	Left	AC688	Mouse	9	0
lgr5_011	Left	AC688	Mouse	10	0
lgr5_011	Left	AC688	Mouse	11	0
lgr5_011	Left	AC688	Mouse	12	0
lgr5_011	Left	AC688	Mouse	13	1
lgr5_011	Left	AC688	Mouse	14	0
lgr5_011	Left	AC688	Mouse	15	0
lgr5_011	Left	AC688	Mouse	16	0
lgr5_011	Left	AC688	Mouse	17	0
lgr5_011	Right	AC688	Mouse	1	0
lgr5_011	Right	AC688	Mouse	2	0
lgr5_011	Right	AC688	Mouse	3	0
lgr5_011	Right	AC688	Mouse	4	0
lgr5_011	Right	AC688	Mouse	5	0
lgr5_011	Right	AC688	Mouse	6	0
lgr5_011	Right	AC688	Mouse	7	0
lgr5_011	Right	AC688	Mouse	8	0
lgr5_011	Right	AC688	Mouse	9	0
lgr5_011	Right	AC688	Mouse	10	0
lgr5_011	Right	AC688	Mouse	11	0
lgr5_011	Right	AC688	Mouse	12	0
lgr5_011	Right	AC688	Mouse	13	0
lgr5_011	Right	AC688	Mouse	14	0
lgr5_011	Right	AC688	Mouse	15	0
lgr5_011	Right	AC688	Mouse	16	0
lgr5_011	Right	AC688	Mouse	17	0
lgr5_012	Left	AC688	Mouse	0	0
lgr5_012	Left	AC688	Mouse	1	0
lgr5_012	Left	AC688	Mouse	2	0
lgr5_012	Left	AC688	Mouse	3	1
lgr5_012	Left	AC688	Mouse	4	1
lgr5_012	Left	AC688	Mouse	5	0
lgr5_012	Left	AC688	Mouse	6	0
lgr5_012	Left	AC688	Mouse	7	0
lgr5_012	Left	AC688	Mouse	8	0
lgr5_012	Left	AC688	Mouse	9	0
lgr5_012	Left	AC688	Mouse	10	0
lgr5_012	Left	AC688	Mouse	11	0
lgr5_012	Left	AC688	Mouse	12	0
lgr5_012	Left	AC688	Mouse	13	0
lgr5_012	Left	AC688	Mouse	14	0
lgr5_012	Left	AC688	Mouse	15	0
lgr5_012	Left	AC688	Mouse	16	0
lgr5_012	Left	AC688	Mouse	17	0
lgr5_012	Right	AC688	Mouse	1	0
lgr5_012	Right	AC688	Mouse	2	0
lgr5_012	Right	AC688	Mouse	3	0
lgr5_012	Right	AC688	Mouse	4	0
lgr5_012	Right	AC688	Mouse	5	0
lgr5_012	Right	AC688	Mouse	6	0
lgr5_012	Right	AC688	Mouse	7	0
lgr5_012	Right	AC688	Mouse	8	0
lgr5_012	Right	AC688	Mouse	9	0
lgr5_012	Right	AC688	Mouse	10	0
lgr5_012	Right	AC688	Mouse	11	0
lgr5_012	Right	AC688	Mouse	12	0
lgr5_012	Right	AC688	Mouse	13	0
lgr5_012	Right	AC688	Mouse	14	0
lgr5_012	Right	AC688	Mouse	15	0
lgr5_012	Right	AC688	Mouse	16	0
lgr5_012	Right	AC688	Mouse	17	0
lgr5_013	Left	AC688	Mouse	0	0
lgr5_013	Left	AC688	Mouse	1	1
lgr5_013	Left	AC688	Mouse	2	0
lgr5_013	Left	AC688	Mouse	3	0
lgr5_013	Left	AC688	Mouse	4	1
lgr5_013	Left	AC688	Mouse	5	0
lgr5_013	Left	AC688	Mouse	6	0
lgr5_013	Left	AC688	Mouse	7	0
lgr5_013	Left	AC688	Mouse	8	0
lgr5_013	Left	AC688	Mouse	9	0
lgr5_013	Left	AC688	Mouse	10	0
lgr5_013	Left	AC688	Mouse	11	0
lgr5_013	Left	AC688	Mouse	12	0
lgr5_013	Left	AC688	Mouse	13	0
lgr5_013	Left	AC688	Mouse	14	0
lgr5_013	Left	AC688	Mouse	15	0
lgr5_013	Left	AC688	Mouse	16	0
lgr5_013	Left	AC688	Mouse	17	0
lgr5_013	Right	AC688	Mouse	1	0
[truncated: 9,661 more rows]

## Sheet: Fig2a
crypt_id	individual_id	species	n_Lgr5_CBC	n_Lgr5_CBC_Ki67	Lgr5_CBC_Ki67_per
lgr5_001	AC687	Mouse	3	0	0
lgr5_003	AC687	Mouse	2	2	100
lgr5_004	AC687	Mouse	1	1	100
lgr5_005	AC687	Mouse	1	1	100
lgr5_006	AC687	Mouse	1	1	100
lgr5_007	AC687	Mouse	4	3	75
lgr5_008	AC687	Mouse	1	1	100
lgr5_009	AC687	Mouse	2	1	50
lgr5_013	AC687	Mouse	3	3	100
lgr5_014	AC687	Mouse	3	1	33.3333
lgr5_015	AC687	Mouse	4	1	25
lgr5_016	AC687	Mouse	2	2	100
lgr5_018	AC687	Mouse	4	4	100
lgr5_019	AC687	Mouse	1	1	100
lgr5_020	AC687	Mouse	2	2	100
lgr5_021	AC687	Mouse	2	2	100
lgr5_024	AC687	Mouse	2	2	100
lgr5_025	AC687	Mouse	3	3	100
Lgr5_026	AC687	Mouse	1	1	100
Lgr5_027	AC687	Mouse	1	1	100
Lgr5_028	AC687	Mouse	2	2	100
Lgr5_029	AC687	Mouse	3	3	100
Lgr5_032	AC687	Mouse	2	2	100
Lgr5_033	AC687	Mouse	2	1	50
Lgr5_034	AC687	Mouse	2	1	50
Lgr5_036	AC687	Mouse	2	2	100
Lgr5_037	AC687	Mouse	2	1	50
Lgr5_038	AC687	Mouse	3	3	100
lgr5_001	AC688	Mouse	4	2	50
lgr5_002	AC688	Mouse	3	3	100
lgr5_003	AC688	Mouse	1	1	100
lgr5_004	AC688	Mouse	2	1	50
lgr5_005	AC688	Mouse	5	5	100
lgr5_006	AC688	Mouse	5	3	60
lgr5_007	AC688	Mouse	1	0	0
lgr5_008	AC688	Mouse	2	2	100
lgr5_009	AC688	Mouse	3	1	33.3333
lgr5_011	AC688	Mouse	3	3	100
lgr5_012	AC688	Mouse	3	3	100
lgr5_013	AC688	Mouse	3	3	100
lgr5_014	AC688	Mouse	2	1	50
lgr5_015	AC688	Mouse	2	2	100
lgr5_016	AC688	Mouse	7	5	71.4286
lgr5_017	AC688	Mouse	4	3	75
lgr5_018	AC688	Mouse	2	2	100
lgr5_019	AC688	Mouse	2	2	100
lgr5_020	AC688	Mouse	4	4	100
lgr5_021	AC688	Mouse	4	4	100
lgr5_022	AC688	Mouse	2	2	100
lgr5_023	AC688	Mouse	5	5	100
lgr5_025	AC688	Mouse	3	2	66.6667
Lgr5_026	AC688	Mouse	5	5	100
Lgr5_027	AC688	Mouse	5	3	60
Lgr5_028	AC688	Mouse	5	4	80
Lgr5_029	AC688	Mouse	3	1	33.3333
Lgr5_030	AC688	Mouse	2	2	100
Lgr5_031	AC688	Mouse	8	6	75
Lgr5_032	AC688	Mouse	1	1	100
Lgr5_033	AC688	Mouse	4	4	100
Lgr5_034	AC688	Mouse	2	2	100
Lgr5_035	AC688	Mouse	4	4	100
Lgr5_036	AC688	Mouse	5	5	100
Lgr5_037	AC688	Mouse	7	5	71.4286
Lgr5_038	AC688	Mouse	5	4	80
Lgr5_040	AC688	Mouse	1	1	100
Lgr5_041	AC688	Mouse	1	0	0
Lgr5_042	AC688	Mouse	2	2	100
Lgr5_043	AC688	Mouse	3	2	66.6667
Lgr5_044	AC688	Mouse	1	0	0
Lgr5_046	AC688	Mouse	1	1	100
Lgr5_047	AC688	Mouse	1	1	100
Lgr5_048	AC688	Mouse	1	1	100
Lgr5_049	AC688	Mouse	4	4	100
Lgr5_050	AC688	Mouse	3	3	100
lgr5_001	AC690	Mouse	2	0	0
lgr5_002	AC690	Mouse	4	3	75
lgr5_003	AC690	Mouse	4	4	100
lgr5_004	AC690	Mouse	2	1	50
lgr5_005	AC690	Mouse	5	5	100
lgr5_006	AC690	Mouse	4	4	100
lgr5_007	AC690	Mouse	5	5	100
lgr5_008	AC690	Mouse	5	4	80
lgr5_009	AC690	Mouse	6	5	83.3333
lgr5_010	AC690	Mouse	5	5	100
lgr5_011	AC690	Mouse	3	3	100
lgr5_012	AC690	Mouse	5	2	40
lgr5_013	AC690	Mouse	3	3	100
lgr5_014	AC690	Mouse	3	2	66.6667
lgr5_015	AC690	Mouse	5	5	100
lgr5_016	AC690	Mouse	5	5	100
lgr5_017	AC690	Mouse	4	3	75
lgr5_018	AC690	Mouse	3	2	66.6667
lgr5_019	AC690	Mouse	7	5	71.4286
lgr5_020	AC690	Mouse	6	6	100
lgr5_021	AC690	Mouse	9	9	100
lgr5_022	AC690	Mouse	3	3	100
lgr5_023	AC690	Mouse	4	4	100
lgr5_024	AC690	Mouse	5	5	100
lgr5_025	AC690	Mouse	5	5	100
Lgr5_026	AC690	Mouse	5	5	100
Lgr5_027	AC690	Mouse	6	6	100
Lgr5_028	AC690	Mouse	4	3	75
Lgr5_029	AC690	Mouse	4	4	100
Lgr5_030	AC690	Mouse	5	4	80
Lgr5_031	AC690	Mouse	3	2	66.6667
Lgr5_032	AC690	Mouse	4	2	50
Lgr5_033	AC690	Mouse	4	4	100
Lgr5_034	AC690	Mouse	4	4	100
Lgr5_035	AC690	Mouse	2	2	100
Lgr5_036	AC690	Mouse	6	3	50
Lgr5_037	AC690	Mouse	8	2	25
Lgr5_038	AC690	Mouse	3	2	66.6667
Lgr5_039	AC690	Mouse	6	3	50
Lgr5_040	AC690	Mouse	1	1	100
Lgr5_041	AC690	Mouse	4	3	75
Lgr5_042	AC690	Mouse	5	5	100
Lgr5_043	AC690	Mouse	5	4	80
Lgr5_044	AC690	Mouse	4	3	75
Lgr5_045	AC690	Mouse	4	4	100
Lgr5_046	AC690	Mouse	5	4	80
Lgr5_047	AC690	Mouse	3	3	100
Lgr5_048	AC690	Mouse	3	3	100
Lgr5_049	AC690	Mouse	3	3	100
Lgr5_050	AC690	Mouse	4	3	75
Lgr5_052	AC690	Mouse	2	2	100
Lgr5_053	AC690	Mouse	3	2	66.6667
lgr5_001	UP_1_1_13	NMR	5	4	80
lgr5_002	UP_1_1_13	NMR	5	1	20
lgr5_003	UP_1_1_13	NMR	4	3	75
lgr5_004	UP_1_1_13	NMR	11	3	27.2727
lgr5_005	UP_1_1_13	NMR	10	8	80
lgr5_006	UP_1_1_13	NMR	9	3	33.3333
lgr5_007	UP_1_1_13	NMR	5	2	40
lgr5_008	UP_1_1_13	NMR	5	4	80
lgr5_009	UP_1_1_13	NMR	8	4	50
lgr5_010	UP_1_1_13	NMR	6	2	33.3333
lgr5_011	UP_1_1_13	NMR	9	4	44.4444
lgr5_012	UP_1_1_13	NMR	10	8	80
lgr5_013	UP_1_1_13	NMR	4	2	50
lgr5_014	UP_1_1_13	NMR	8	1	12.5
lgr5_015	UP_1_1_13	NMR	7	3	42.8571
lgr5_016	UP_1_1_13	NMR	5	3	60
lgr5_017	UP_1_1_13	NMR	9	5	55.5556
lgr5_018	UP_1_1_13	NMR	12	5	41.6667
lgr5_019	UP_1_1_13	NMR	9	2	22.2222
lgr5_020	UP_1_1_13	NMR	8	7	87.5
lgr5_021	UP_1_1_13	NMR	14	8	57.1429
lgr5_022	UP_1_1_13	NMR	9	6	66.6667
lgr5_023	UP_1_1_13	NMR	8	8	100
lgr5_024	UP_1_1_13	NMR	5	5	100
lgr5_025	UP_1_1_13	NMR	7	7	100
Lgr5_026	UP_1_1_13	NMR	7	6	85.7143
Lgr5_028	UP_1_1_13	NMR	6	5	83.3333
Lgr5_029	UP_1_1_13	NMR	7	7	100
Lgr5_030	UP_1_1_13	NMR	9	8	88.8889
Lgr5_031	UP_1_1_13	NMR	11	11	100
Lgr5_032	UP_1_1_13	NMR	6	3	50
Lgr5_033	UP_1_1_13	NMR	8	6	75
Lgr5_034	UP_1_1_13	NMR	10	7	70
Lgr5_035	UP_1_1_13	NMR	8	7	87.5
Lgr5_036	UP_1_1_13	NMR	5	3	60
Lgr5_037	UP_1_1_13	NMR	9	1	11.1111
Lgr5_038	UP_1_1_13	NMR	10	6	60
Lgr5_039	UP_1_1_13	NMR	8	6	75
Lgr5_040	UP_1_1_13	NMR	10	6	60
Lgr5_041	UP_1_1_13	NMR	6	4	66.6667
Lgr5_042	UP_1_1_13	NMR	8	4	50
Lgr5_043	UP_1_1_13	NMR	7	2	28.5714
Lgr5_044	UP_1_1_13	NMR	9	4	44.4444
Lgr5_045	UP_1_1_13	NMR	9	3	33.3333
Lgr5_046	UP_1_1_13	NMR	11	7	63.6364
Lgr5_047	UP_1_1_13	NMR	5	5	100
Lgr5_048	UP_1_1_13	NMR	9	5	55.5556
Lgr5_049	UP_1_1_13	NMR	6	3	50
Lgr5_050	UP_1_1_13	NMR	6	2	33.3333
lgr5_001	UP_1_1_14	NMR	8	6	75
lgr5_002	UP_1_1_14	NMR	7	3	42.8571
lgr5_003	UP_1_1_14	NMR	3	2	66.6667
lgr5_004	UP_1_1_14	NMR	6	3	50
lgr5_005	UP_1_1_14	NMR	6	1	16.6667
lgr5_006	UP_1_1_14	NMR	6	4	66.6667
lgr5_007	UP_1_1_14	NMR	5	4	80
lgr5_008	UP_1_1_14	NMR	9	5	55.5556
lgr5_009	UP_1_1_14	NMR	3	3	100
lgr5_010	UP_1_1_14	NMR	8	7	87.5
lgr5_011	UP_1_1_14	NMR	8	6	75
lgr5_012	UP_1_1_14	NMR	9	4	44.4444
lgr5_013	UP_1_1_14	NMR	6	6	100
lgr5_014	UP_1_1_14	NMR	8	4	50
lgr5_015	UP_1_1_14	NMR	7	4	57.1429
lgr5_016	UP_1_1_14	NMR	6	5	83.3333
lgr5_017	UP_1_1_14	NMR	6	4	66.6667
lgr5_018	UP_1_1_14	NMR	10	5	50
lgr5_019	UP_1_1_14	NMR	6	5	83.3333
lgr5_020	UP_1_1_14	NMR	8	4	50
lgr5_021	UP_1_1_14	NMR	9	4	44.4444
lgr5_025	UP_1_1_14	NMR	9	6	66.6667
Lgr5_026	UP_1_1_14	NMR	11	5	45.4545
Lgr5_027	UP_1_1_14	NMR	8	5	62.5
Lgr5_028	UP_1_1_14	NMR	9	5	55.5556
Lgr5_029	UP_1_1_14	NMR	8	6	75
Lgr5_030	UP_1_1_14	NMR	9	6	66.6667
Lgr5_031	UP_1_1_14	NMR	10	7	70
Lgr5_032	UP_1_1_14	NMR	7	4	57.1429
Lgr5_033	UP_1_1_14	NMR	9	4	44.4444
Lgr5_034	UP_1_1_14	NMR	5	1	20
Lgr5_035	UP_1_1_14	NMR	11	9	81.8182
Lgr5_036	UP_1_1_14	NMR	9	7	77.7778
Lgr5_037	UP_1_1_14	NMR	9	8	88.8889
Lgr5_038	UP_1_1_14	NMR	9	6	66.6667
Lgr5_039	UP_1_1_14	NMR	12	11	91.6667
Lgr5_040	UP_1_1_14	NMR	8	2	25
Lgr5_041	UP_1_1_14	NMR	8	7	87.5
Lgr5_042	UP_1_1_14	NMR	7	2	28.5714
Lgr5_043	UP_1_1_14	NMR	6	5	83.3333
Lgr5_044	UP_1_1_14	NMR	10	8	80
Lgr5_045	UP_1_1_14	NMR	11	7	63.6364
Lgr5_046	UP_1_1_14	NMR	10	8	80
Lgr5_047	UP_1_1_14	NMR	8	5	62.5
Lgr5_048	UP_1_1_14	NMR	8	5	62.5
Lgr5_049	UP_1_1_14	NMR	7	3	42.8571
Lgr5_050	UP_1_1_14	NMR	5	2	40
Lgr5_051	UP_1_1_14	NMR	9	8	88.8889
Lgr5_052	UP_1_1_14	NMR	10	6	60
lgr5_001	UP_1_1_15	NMR	6	4	66.6667
lgr5_002	UP_1_1_15	NMR	2	0	0
lgr5_003	UP_1_1_15	NMR	4	3	75
lgr5_004	UP_1_1_15	NMR	3	0	0
lgr5_005	UP_1_1_15	NMR	7	4	57.1429
lgr5_006	UP_1_1_15	NMR	9	5	55.5556
lgr5_007	UP_1_1_15	NMR	7	6	85.7143
lgr5_008	UP_1_1_15	NMR	9	5	55.5556
lgr5_009	UP_1_1_15	NMR	9	5	55.5556
lgr5_010	UP_1_1_15	NMR	9	6	66.6667
lgr5_011	UP_1_1_15	NMR	12	4	33.3333
lgr5_012	UP_1_1_15	NMR	9	7	77.7778
lgr5_013	UP_1_1_15	NMR	9	8	88.8889
lgr5_014	UP_1_1_15	NMR	7	7	100
lgr5_015	UP_1_1_15	NMR	7	5	71.4286
lgr5_016	UP_1_1_15	NMR	7	7	100
lgr5_017	UP_1_1_15	NMR	7	7	100
lgr5_018	UP_1_1_15	NMR	9	6	66.6667
lgr5_019	UP_1_1_15	NMR	6	5	83.3333
lgr5_020	UP_1_1_15	NMR	6	6	100
lgr5_021	UP_1_1_15	NMR	12	11	91.6667
lgr5_022	UP_1_1_15	NMR	8	5	62.5
lgr5_023	UP_1_1_15	NMR	11	6	54.5455
lgr5_024	UP_1_1_15	NMR	10	4	40
lgr5_025	UP_1_1_15	NMR	8	3	37.5
Lgr5_026	UP_1_1_15	NMR	6	3	50
Lgr5_027	UP_1_1_15	NMR	10	7	70
Lgr5_028	UP_1_1_15	NMR	10	7	70
Lgr5_029	UP_1_1_15	NMR	8	4	50
Lgr5_030	UP_1_1_15	NMR	7	5	71.4286
Lgr5_031	UP_1_1_15	NMR	12	10	83.3333
Lgr5_032	UP_1_1_15	NMR	7	3	42.8571
Lgr5_033	UP_1_1_15	NMR	10	8	80
Lgr5_034	UP_1_1_15	NMR	12	11	91.6667
Lgr5_035	UP_1_1_15	NMR	10	8	80
Lgr5_036	UP_1_1_15	NMR	7	6	85.7143
Lgr5_037	UP_1_1_15	NMR	9	6	66.6667
Lgr5_038	UP_1_1_15	NMR	11	8	72.7273
Lgr5_039	UP_1_1_15	NMR	12	10	83.3333
Lgr5_040	UP_1_1_15	NMR	11	8	72.7273
Lgr5_041	UP_1_1_15	NMR	11	7	63.6364
Lgr5_042	UP_1_1_15	NMR	9	4	44.4444
Lgr5_043	UP_1_1_15	NMR	12	6	50
Lgr5_044	UP_1_1_15	NMR	10	9	90
Lgr5_045	UP_1_1_15	NMR	10	10	100
Lgr5_046	UP_1_1_15	NMR	10	10	100
Lgr5_047	UP_1_1_15	NMR	8	7	87.5
Lgr5_048	UP_1_1_15	NMR	10	10	100

## Sheet: Fig2b
crypt_id	individual_id	species	age (years)	n_Lgr5_CBC	n_Lgr5_CBC_Ki67	Lgr5_CBC_Ki67_per
crypt_00b	OX014	Human	28	3	0	0
crypt_00c	OX014	Human	28	4	0	0
crypt_01	OX014	Human	28	4	0	0
crypt_05	OX014	Human	28	2	0	0
crypt_06	OX014	Human	28	3	1	33.3333
crypt_08b	OX014	Human	28	5	1	20
crypt_08c	OX014	Human	28	5	2	40
crypt_09	OX014	Human	28	2	0	0
crypt_09b	OX014	Human	28	2	2	100
crypt_10	OX014	Human	28	2	2	100
crypt_01b	GI7772	Human	30	4	0	0
crypt_01c	GI7772	Human	30	5	0	0
crypt_02	GI7772	Human	30	7	0	0
crypt_02b	GI7772	Human	30	5	0	0
crypt_04	GI7772	Human	30	3	0	0
crypt_05	GI7772	Human	30	4	0	0
crypt_07	GI7772	Human	30	4	0	0
crypt_08	GI7772	Human	30	2	0	0
crypt_09b	GI7772	Human	30	3	0	0
crypt_00b	GI4792	Human	32	4	0	0
crypt_01b	GI4792	Human	32	4	0	0
crypt_02	GI4792	Human	32	3	0	0
crypt_02b	GI4792	Human	32	1	0	0
crypt_03	GI4792	Human	32	2	1	50
crypt_03b	GI4792	Human	32	2	0	0
crypt_05	GI4792	Human	32	4	1	25
crypt_05b	GI4792	Human	32	4	0	0
crypt_07	GI4792	Human	32	5	0	0
crypt_07b	GI4792	Human	32	5	0	0
crypt_07c	GI4792	Human	32	4	0	0
crypt_07d	GI4792	Human	32	1	0	0
crypt_08	GI4792	Human	32	4	0	0
crypt_08b	GI4792	Human	32	6	0	0
crypt_08c	GI4792	Human	32	5	0	0
crypt_08d	GI4792	Human	32	2	0	0
crypt_02	OX020	Human	33	4	0	0
crypt_03	OX020	Human	33	4	0	0
crypt_04	OX020	Human	33	6	0	0
crypt_05	OX020	Human	33	4	0	0
crypt_06	OX020	Human	33	5	0	0
crypt_06b	OX020	Human	33	7	0	0
crypt_06c	OX020	Human	33	6	0	0
crypt_07	OX020	Human	33	7	0	0
crypt_08	OX020	Human	33	5	0	0
crypt_08b	OX020	Human	33	7	0	0
crypt_08c	OX020	Human	33	7	0	0
crypt_08d	OX020	Human	33	6	0	0
crypt_08e	OX020	Human	33	6	0	0
crypt_08f	OX020	Human	33	5	0	0
crypt_08g	OX020	Human	33	7	0	0
crypt_08h	OX020	Human	33	7	0	0
crypt_08i	OX020	Human	33	9	0	0
crypt_08j	OX020	Human	33	7	0	0
crypt_08k	OX020	Human	33	5	0	0
crypt_08l	OX020	Human	33	3	0	0
crypt_09	OX020	Human	33	4	1	25
crypt_10b	OX020	Human	33	6	1	16.6667
crypt_10c	OX020	Human	33	7	0	0
crypt_11	OX020	Human	33	7	1	14.2857
crypt_11b	OX020	Human	33	4	0	0
crypt_11c	OX020	Human	33	6	0	0
crypt_11d	OX020	Human	33	6	0	0
crypt_11e	OX020	Human	33	8	0	0
crypt_11f	OX020	Human	33	7	1	14.2857
crypt_11h	OX020	Human	33	6	0	0
lgr5_001	AC687	Mouse	1	1	0	0
lgr5_005	AC687	Mouse	1	1	1	100
lgr5_006	AC687	Mouse	1	1	1	100
lgr5_007	AC687	Mouse	1	1	1	100
lgr5_010	AC687	Mouse	1	2	1	50
lgr5_011	AC687	Mouse	1	1	1	100
lgr5_015	AC687	Mouse	1	1	1	100
lgr5_018	AC687	Mouse	1	1	1	100
lgr5_021	AC687	Mouse	1	1	0	0
Lgr5_032	AC687	Mouse	1	1	1	100
Lgr5_033	AC687	Mouse	1	4	1	25
Lgr5_035	AC687	Mouse	1	1	0	0
Lgr5_036	AC687	Mouse	1	2	1	50
Lgr5_037	AC687	Mouse	1	1	1	100
Lgr5_038	AC687	Mouse	1	1	0	0
lgr5_001	AC688	Mouse	1	5	3	60
lgr5_002	AC688	Mouse	1	2	1	50
lgr5_003	AC688	Mouse	1	1	0	0
lgr5_004	AC688	Mouse	1	4	3	75
lgr5_005	AC688	Mouse	1	3	2	66.6667
lgr5_006	AC688	Mouse	1	1	1	100
lgr5_007	AC688	Mouse	1	1	0	0
lgr5_008	AC688	Mouse	1	1	0	0
lgr5_012	AC688	Mouse	1	2	0	0
lgr5_013	AC688	Mouse	1	2	0	0
lgr5_014	AC688	Mouse	1	1	1	100
lgr5_017	AC688	Mouse	1	1	0	0
lgr5_018	AC688	Mouse	1	4	1	25
lgr5_019	AC688	Mouse	1	2	0	0
lgr5_022	AC688	Mouse	1	4	2	50
lgr5_023	AC688	Mouse	1	2	0	0
lgr5_024	AC688	Mouse	1	1	0	0
lgr5_025	AC688	Mouse	1	4	2	50
Lgr5_026	AC688	Mouse	1	1	0	0
Lgr5_027	AC688	Mouse	1	1	0	0
Lgr5_028	AC688	Mouse	1	1	1	100
Lgr5_029	AC688	Mouse	1	4	1	25
Lgr5_030	AC688	Mouse	1	1	1	100
Lgr5_031	AC688	Mouse	1	1	0	0
Lgr5_033	AC688	Mouse	1	1	0	0
Lgr5_035	AC688	Mouse	1	1	1	100
Lgr5_038	AC688	Mouse	1	1	1	100
Lgr5_039	AC688	Mouse	1	1	1	100
Lgr5_040	AC688	Mouse	1	3	3	100
Lgr5_042	AC688	Mouse	1	1	1	100
lgr5_001	AC690	Mouse	1	2	2	100
lgr5_002	AC690	Mouse	1	5	1	20
lgr5_003	AC690	Mouse	1	4	0	0
lgr5_004	AC690	Mouse	1	2	1	50
lgr5_005	AC690	Mouse	1	2	0	0
lgr5_006	AC690	Mouse	1	2	1	50
lgr5_007	AC690	Mouse	1	4	1	25
lgr5_008	AC690	Mouse	1	2	1	50
lgr5_009	AC690	Mouse	1	2	0	0
lgr5_010	AC690	Mouse	1	2	1	50
lgr5_011	AC690	Mouse	1	1	0	0
lgr5_012	AC690	Mouse	1	3	0	0
lgr5_013	AC690	Mouse	1	2	2	100
lgr5_015	AC690	Mouse	1	3	0	0
lgr5_017	AC690	Mouse	1	2	2	100
lgr5_018	AC690	Mouse	1	1	1	100
lgr5_019	AC690	Mouse	1	1	0	0
lgr5_020	AC690	Mouse	1	3	2	66.6667
lgr5_021	AC690	Mouse	1	4	4	100
lgr5_022	AC690	Mouse	1	3	0	0
lgr5_023	AC690	Mouse	1	1	0	0
lgr5_025	AC690	Mouse	1	2	1	50
Lgr5_026	AC690	Mouse	1	3	0	0
Lgr5_027	AC690	Mouse	1	3	0	0
Lgr5_030	AC690	Mouse	1	2	1	50
Lgr5_034	AC690	Mouse	1	2	1	50
Lgr5_036	AC690	Mouse	1	3	1	33.3333
Lgr5_040	AC690	Mouse	1	1	0	0
Lgr5_047	AC690	Mouse	1	2	1	50
Lgr5_051	AC690	Mouse	1	3	2	66.6667
Lgr5_052	AC690	Mouse	1	2	2	100
Lgr5_053	AC690	Mouse	1	2	2	100
Lgr5_056	AC690	Mouse	1	1	0	0
Lgr5_057	AC690	Mouse	1	1	0	0
Lgr5_058	AC690	Mouse	1	2	2	100
lgr5_002	UP_1_1_13	NMR	1	1	0	0
lgr5_003	UP_1_1_13	NMR	1	3	0	0
lgr5_004	UP_1_1_13	NMR	1	2	2	100
lgr5_006	UP_1_1_13	NMR	1	2	2	100
lgr5_007	UP_1_1_13	NMR	1	3	2	66.6667
lgr5_008	UP_1_1_13	NMR	1	2	2	100
lgr5_009	UP_1_1_13	NMR	1	3	1	33.3333
lgr5_010	UP_1_1_13	NMR	1	1	1	100
lgr5_014	UP_1_1_13	NMR	1	2	1	50
lgr5_015	UP_1_1_13	NMR	1	1	1	100
lgr5_016	UP_1_1_13	NMR	1	2	2	100
lgr5_017	UP_1_1_13	NMR	1	5	4	80
lgr5_018	UP_1_1_13	NMR	1	4	1	25
lgr5_019	UP_1_1_13	NMR	1	1	1	100
lgr5_020	UP_1_1_13	NMR	1	2	2	100
lgr5_021	UP_1_1_13	NMR	1	1	0	0
lgr5_022	UP_1_1_13	NMR	1	3	0	0
lgr5_023	UP_1_1_13	NMR	1	1	1	100
lgr5_024	UP_1_1_13	NMR	1	4	1	25
Lgr5_026	UP_1_1_13	NMR	1	2	1	50
Lgr5_027	UP_1_1_13	NMR	1	6	5	83.3333
Lgr5_028	UP_1_1_13	NMR	1	3	2	66.6667
Lgr5_029	UP_1_1_13	NMR	1	3	1	33.3333
Lgr5_030	UP_1_1_13	NMR	1	2	1	50
Lgr5_031	UP_1_1_13	NMR	1	1	1	100
Lgr5_032	UP_1_1_13	NMR	1	1	1	100
Lgr5_034	UP_1_1_13	NMR	1	1	0	0
Lgr5_035	UP_1_1_13	NMR	1	3	3	100
Lgr5_036	UP_1_1_13	NMR	1	4	3	75
Lgr5_037	UP_1_1_13	NMR	1	2	0	0
Lgr5_038	UP_1_1_13	NMR	1	1	1	100
Lgr5_039	UP_1_1_13	NMR	1	1	1	100
Lgr5_040	UP_1_1_13	NMR	1	1	0	0
Lgr5_041	UP_1_1_13	NMR	1	1	1	100
Lgr5_042	UP_1_1_13	NMR	1	3	2	66.6667
Lgr5_043	UP_1_1_13	NMR	1	1	1	100
Lgr5_044	UP_1_1_13	NMR	1	2	2	100
Lgr5_045	UP_1_1_13	NMR	1	3	2	66.6667
Lgr5_046	UP_1_1_13	NMR	1	3	1	33.3333
Lgr5_047	UP_1_1_13	NMR	1	3	0	0
Lgr5_048	UP_1_1_13	NMR	1	2	1	50
Lgr5_049	UP_1_1_13	NMR	1	4	3	75
Lgr5_050	UP_1_1_13	NMR	1	1	1	100
lgr5_001	UP_1_1_14	NMR	1	3	3	100
lgr5_002	UP_1_1_14	NMR	1	4	2	50
lgr5_003	UP_1_1_14	NMR	1	2	1	50
lgr5_005	UP_1_1_14	NMR	1	1	0	0
lgr5_006	UP_1_1_14	NMR	1	1	0	0
lgr5_007	UP_1_1_14	NMR	1	1	1	100
lgr5_008	UP_1_1_14	NMR	1	1	1	100
lgr5_009	UP_1_1_14	NMR	1	4	2	50
lgr5_010	UP_1_1_14	NMR	1	1	0	0
lgr5_011	UP_1_1_14	NMR	1	3	3	100
lgr5_012	UP_1_1_14	NMR	1	2	1	50
lgr5_013	UP_1_1_14	NMR	1	1	1	100
lgr5_014	UP_1_1_14	NMR	1	3	1	33.3333
lgr5_015	UP_1_1_14	NMR	1	1	1	100
lgr5_016	UP_1_1_14	NMR	1	3	0	0
lgr5_017	UP_1_1_14	NMR	1	4	0	0
lgr5_018	UP_1_1_14	NMR	1	2	0	0
lgr5_019	UP_1_1_14	NMR	1	3	1	33.3333
lgr5_020	UP_1_1_14	NMR	1	1	0	0
lgr5_021	UP_1_1_14	NMR	1	5	1	20
lgr5_022	UP_1_1_14	NMR	1	6	1	16.6667
lgr5_023	UP_1_1_14	NMR	1	7	3	42.8571
lgr5_024	UP_1_1_14	NMR	1	2	0	0
lgr5_025	UP_1_1_14	NMR	1	6	2	33.3333
Lgr5_026	UP_1_1_14	NMR	1	1	0	0
Lgr5_027	UP_1_1_14	NMR	1	1	0	0
Lgr5_028	UP_1_1_14	NMR	1	2	2	100
Lgr5_029	UP_1_1_14	NMR	1	6	0	0
Lgr5_030	UP_1_1_14	NMR	1	4	1	25
Lgr5_031	UP_1_1_14	NMR	1	3	1	33.3333
Lgr5_032	UP_1_1_14	NMR	1	2	0	0
Lgr5_033	UP_1_1_14	NMR	1	3	0	0
Lgr5_034	UP_1_1_14	NMR	1	4	2	50
Lgr5_035	UP_1_1_14	NMR	1	5	3	60
Lgr5_036	UP_1_1_14	NMR	1	3	0	0
Lgr5_037	UP_1_1_14	NMR	1	4	1	25
Lgr5_038	UP_1_1_14	NMR	1	5	2	40
Lgr5_039	UP_1_1_14	NMR	1	3	2	66.6667
Lgr5_040	UP_1_1_14	NMR	1	4	2	50
Lgr5_041	UP_1_1_14	NMR	1	3	2	66.6667
Lgr5_042	UP_1_1_14	NMR	1	4	1	25
Lgr5_043	UP_1_1_14	NMR	1	6	2	33.3333
Lgr5_044	UP_1_1_14	NMR	1	2	1	50
Lgr5_045	UP_1_1_14	NMR	1	3	3	100
Lgr5_046	UP_1_1_14	NMR	1	3	2	66.6667
Lgr5_047	UP_1_1_14	NMR	1	2	1	50
Lgr5_048	UP_1_1_14	NMR	1	3	2	66.6667
Lgr5_049	UP_1_1_14	NMR	1	3	1	33.3333
Lgr5_051	UP_1_1_14	NMR	1	3	3	100
Lgr5_052	UP_1_1_14	NMR	1	1	0	0
Lgr5_053	UP_1_1_14	NMR	1	3	1	33.3333
Lgr5_054	UP_1_1_14	NMR	1	2	0	0
Lgr5_055	UP_1_1_14	NMR	1	4	2	50
Lgr5_056	UP_1_1_14	NMR	1	2	1	50
Lgr5_057	UP_1_1_14	NMR	1	2	2	100
Lgr5_058	UP_1_1_14	NMR	1	2	1	50
lgr5_001	UP_1_1_15	NMR	1	3	2	66.6667
lgr5_002	UP_1_1_15	NMR	1	1	1	100
lgr5_003	UP_1_1_15	NMR	1	1	0	0
lgr5_004	UP_1_1_15	NMR	1	3	3	100
lgr5_005	UP_1_1_15	NMR	1	3	2	66.6667
lgr5_006	UP_1_1_15	NMR	1	4	4	100
lgr5_007	UP_1_1_15	NMR	1	1	1	100
lgr5_008	UP_1_1_15	NMR	1	5	4	80
lgr5_009	UP_1_1_15	NMR	1	2	1	50
lgr5_010	UP_1_1_15	NMR	1	3	2	66.6667
lgr5_011	UP_1_1_15	NMR	1	3	3	100
lgr5_012	UP_1_1_15	NMR	1	2	0	0
lgr5_013	UP_1_1_15	NMR	1	1	0	0
lgr5_014	UP_1_1_15	NMR	1	2	0	0
lgr5_015	UP_1_1_15	NMR	1	1	0	0
lgr5_016	UP_1_1_15	NMR	1	1	0	0
lgr5_017	UP_1_1_15	NMR	1	2	0	0
lgr5_018	UP_1_1_15	NMR	1	4	2	50
lgr5_019	UP_1_1_15	NMR	1	4	3	75
lgr5_020	UP_1_1_15	NMR	1	2	2	100
lgr5_021	UP_1_1_15	NMR	1	2	1	50
lgr5_022	UP_1_1_15	NMR	1	2	1	50
lgr5_023	UP_1_1_15	NMR	1	1	0	0
lgr5_024	UP_1_1_15	NMR	1	2	0	0
Lgr5_026	UP_1_1_15	NMR	1	2	1	50
Lgr5_027	UP_1_1_15	NMR	1	1	0	0
Lgr5_029	UP_1_1_15	NMR	1	1	0	0
Lgr5_031	UP_1_1_15	NMR	1	2	0	0
Lgr5_032	UP_1_1_15	NMR	1	1	0	0
Lgr5_033	UP_1_1_15	NMR	1	1	0	0
Lgr5_034	UP_1_1_15	NMR	1	3	1	33.3333
Lgr5_035	UP_1_1_15	NMR	1	2	1	50
Lgr5_036	UP_1_1_15	NMR	1	1	0	0
Lgr5_038	UP_1_1_15	NMR	1	1	1	100
Lgr5_040	UP_1_1_15	NMR	1	1	0	0
Lgr5_041	UP_1_1_15	NMR	1	1	0	0

## Sheet: Fig2d
crypt_id	species	individual_id	age (years)	n_Lgr5_CBC	n_Lgr5_CBC_p27	Lgr5_CBC_p27_per
crypt_001	Human	OX014	28	3	3	100
crypt_002	Human	OX014	28	5	5	100
crypt_003	Human	OX014	28	3	2	66.6667
crypt_004	Human	OX014	28	2	2	100
crypt_005	Human	OX014	28	2	2	100
p27_001	Human	GI7772	30	4	3	75
p27_002	Human	GI7772	30	3	3	100
p27_003	Human	GI7772	30	4	4	100
p27_004	Human	GI7772	30	7	6	85.7143
p27_005	Human	GI7772	30	5	5	100
p27_006	Human	GI7772	30	3	2	66.6667
p27_007	Human	GI7772	30	7	6	85.7143
p27_008	Human	GI7772	30	8	6	75
crypt_002	Human	GI4792	32	5	4	80
crypt_003	Human	GI4792	32	4	4	100
crypt_004	Human	GI4792	32	3	2	66.6667
crypt_006	Human	GI4792	32	7	7	100
crypt_007	Human	GI4792	32	6	5	83.3333
crypt_008	Human	GI4792	32	5	5	100
crypt_009	Human	GI4792	32	4	4	100
crypt_010	Human	GI4792	32	5	2	40
crypt_011	Human	GI4792	32	2	2	100
crypt_012	Human	GI4792	32	4	3	75
crypt_013	Human	GI4792	32	2	2	100
crypt_014	Human	GI4792	32	4	2	50
crypt_001	Human	OX020	33	6	5	83.3333
crypt_002	Human	OX020	33	7	7	100
crypt_003	Human	OX020	33	4	4	100
crypt_004	Human	OX020	33	7	6	85.7143
crypt_005	Human	OX020	33	7	5	71.4286
p27_001	Mouse	AC679	1	6	0	0
p27_002	Mouse	AC679	1	7	0	0
p27_003	Mouse	AC679	1	4	1	25
p27_004	Mouse	AC679	1	2	1	50
p27_005	Mouse	AC679	1	5	0	0
p27_006	Mouse	AC679	1	7	1	14.2857
p27_007	Mouse	AC679	1	3	0	0
p27_008	Mouse	AC679	1	5	1	20
p27_009	Mouse	AC679	1	3	1	33.3333
p27_010	Mouse	AC679	1	6	0	0
p27_011	Mouse	AC679	1	3	0	0
p27_012	Mouse	AC679	1	5	0	0
p27_013	Mouse	AC679	1	5	0	0
p27_014	Mouse	AC679	1	5	1	20
p27_015	Mouse	AC679	1	5	0	0
p27_016	Mouse	AC679	1	5	1	20
p27_001	Mouse	AC680	1	7	1	14.2857
p27_002	Mouse	AC680	1	5	0	0
p27_003	Mouse	AC680	1	4	0	0
p27_004	Mouse	AC680	1	4	1	25
p27_005	Mouse	AC680	1	4	0	0
p27_006	Mouse	AC680	1	5	1	20
p27_007	Mouse	AC680	1	4	0	0
p27_008	Mouse	AC680	1	6	0	0
p27_009	Mouse	AC680	1	5	1	20
p27_010	Mouse	AC680	1	5	0	0
p27_011	Mouse	AC680	1	5	1	20
p27_012	Mouse	AC680	1	6	0	0
p27_013	Mouse	AC680	1	5	0	0
p27_014	Mouse	AC680	1	4	0	0
p27_015	Mouse	AC680	1	3	0	0
p27_016	Mouse	AC680	1	4	1	25
p27_017	Mouse	AC680	1	4	0	0
p27_001	Mouse	AC681	1	5	0	0
p27_002	Mouse	AC681	1	5	0	0
p27_003	Mouse	AC681	1	4	1	25
p27_004	Mouse	AC681	1	3	1	33.3333
p27_005	Mouse	AC681	1	3	0	0
p27_006	Mouse	AC681	1	3	0	0
p27_007	Mouse	AC681	1	6	0	0
p27_008	Mouse	AC681	1	4	1	25
p27_009	Mouse	AC681	1	5	0	0
p27_010	Mouse	AC681	1	4	0	0
p27_011	Mouse	AC681	1	6	1	16.6667
p27_012	Mouse	AC681	1	6	1	16.6667
p27_013	Mouse	AC681	1	6	1	16.6667
p27_014	Mouse	AC681	1	4	0	0
p27_015	Mouse	AC681	1	4	0	0
p27_016	Mouse	AC681	1	7	0	0
p27_017	Mouse	AC681	1	5	0	0
crypt_001	NMR	UP_1_1_13	1	2	0	0
crypt_002	NMR	UP_1_1_13	1	1	0	0
crypt_003	NMR	UP_1_1_13	1	1	0	0
crypt_004	NMR	UP_1_1_13	1	2	0	0
crypt_005	NMR	UP_1_1_13	1	2	0	0
crypt_006	NMR	UP_1_1_13	1	3	0	0
crypt_007	NMR	UP_1_1_13	1	1	0	0
crypt_008	NMR	UP_1_1_13	1	2	0	0
crypt_009	NMR	UP_1_1_13	1	1	0	0
crypt_010	NMR	UP_1_1_13	1	2	0	0
crypt_011	NMR	UP_1_1_13	1	2	0	0
crypt_012	NMR	UP_1_1_13	1	4	0	0
crypt_013	NMR	UP_1_1_13	1	3	0	0
crypt_014	NMR	UP_1_1_13	1	2	0	0
crypt_015	NMR	UP_1_1_13	1	5	0	0
crypt_016	NMR	UP_1_1_13	1	3	0	0
crypt_017	NMR	UP_1_1_13	1	2	0	0
crypt_001	NMR	UP_1_1_14	1	6	0	0
crypt_002	NMR	UP_1_1_14	1	1	0	0
crypt_003	NMR	UP_1_1_14	1	1	0	0
crypt_004	NMR	UP_1_1_14	1	1	0	0
crypt_005	NMR	UP_1_1_14	1	1	0	0
crypt_006	NMR	UP_1_1_14	1	3	0	0
crypt_007	NMR	UP_1_1_14	1	6	0	0
crypt_008	NMR	UP_1_1_14	1	4	0	0
crypt_009	NMR	UP_1_1_14	1	3	0	0
crypt_010	NMR	UP_1_1_14	1	3	0	0
crypt_011	NMR	UP_1_1_14	1	2	0	0
crypt_012	NMR	UP_1_1_14	1	2	0	0
crypt_013	NMR	UP_1_1_14	1	2	0	0
crypt_014	NMR	UP_1_1_14	1	5	0	0
crypt_015	NMR	UP_1_1_14	1	4	0	0
crypt_016	NMR	UP_1_1_14	1	4	0	0
crypt_017	NMR	UP_1_1_14	1	1	0	0
crypt_001	NMR	UP_1_1_15	1	2	0	0
crypt_002	NMR	UP_1_1_15	1	1	0	0
crypt_003	NMR	UP_1_1_15	1	3	0	0
crypt_004	NMR	UP_1_1_15	1	2	0	0
crypt_005	NMR	UP_1_1_15	1	1	0	0
crypt_006	NMR	UP_1_1_15	1	1	0	0
crypt_007	NMR	UP_1_1_15	1	2	0	0
crypt_008	NMR	UP_1_1_15	1	4	0	0
crypt_009	NMR	UP_1_1_15	1	1	0	0
crypt_010	NMR	UP_1_1_15	1	3	0	0
crypt_011	NMR	UP_1_1_15	1	1	0	0
crypt_012	NMR	UP_1_1_15	1	2	0	0
crypt_013	NMR	UP_1_1_15	1	2	0	0
crypt_014	NMR	UP_1_1_15	1	1	0	0
crypt_015	NMR	UP_1_1_15	1	1	0	0
crypt_016	NMR	UP_1_1_15	1	2	0	0

## Sheet: Fig3c
crypt_id	individual_id	species	BrdU_time (d)	n_CBC_crypt	n_CBC_BrdU	CBC_BrdU_per
BrdU_01	UP/4.2/1/1	NMR	0.33	10	3	30
BrdU_02	UP/4.2/1/1	NMR	0.33	10	2	20
BrdU_03	UP/4.2/1/1	NMR	0.33	8	1	12.5
BrdU_04	UP/4.2/1/1	NMR	0.33	7	2	28.5714
BrdU_05	UP/4.2/1/1	NMR	0.33	6	2	33.3333
BrdU_06	UP/4.2/1/1	NMR	0.33	8	3	37.5
BrdU_07	UP/4.2/1/1	NMR	0.33	8	4	50
BrdU_08	UP/4.2/1/1	NMR	0.33	5	0	0
BrdU_09	UP/4.2/1/1	NMR	0.33	6	0	0
BrdU_10	UP/4.2/1/1	NMR	0.33	6	1	16.6667
BrdU_11	UP/4.2/1/1	NMR	0.33	7	1	14.2857
BrdU_13	UP/4.2/1/1	NMR	0.33	6	4	66.6667
BrdU_14	UP/4.2/1/1	NMR	0.33	6	2	33.3333
BrdU_15	UP/4.2/1/1	NMR	0.33	7	1	14.2857
BrdU_16	UP/4.2/1/1	NMR	0.33	7	4	57.1429
BrdU_17	UP/4.2/1/1	NMR	0.33	5	0	0
BrdU_01	UP/4.2/1/2	NMR	0.33	8	2	25
BrdU_02	UP/4.2/1/2	NMR	0.33	7	1	14.2857
BrdU_03	UP/4.2/1/2	NMR	0.33	7	3	42.8571
BrdU_04	UP/4.2/1/2	NMR	0.33	8	3	37.5
BrdU_05	UP/4.2/1/2	NMR	0.33	6	3	50
BrdU_06	UP/4.2/1/2	NMR	0.33	8	3	37.5
BrdU_07	UP/4.2/1/2	NMR	0.33	6	3	50
BrdU_08	UP/4.2/1/2	NMR	0.33	8	3	37.5
BrdU_09	UP/4.2/1/2	NMR	0.33	11	4	36.3636
BrdU_10	UP/4.2/1/2	NMR	0.33	9	2	22.2222
BrdU_11	UP/4.2/1/2	NMR	0.33	6	2	33.3333
BrdU_12	UP/4.2/1/2	NMR	0.33	5	1	20
BrdU_13	UP/4.2/1/2	NMR	0.33	6	3	50
BrdU_14	UP/4.2/1/2	NMR	0.33	9	5	55.5556
BrdU_16	UP/4.2/1/2	NMR	0.33	5	2	40
BCBC_046	UP/4/6	NMR	0.33	9	1	11.1111
BCBC_047	UP/4/6	NMR	0.33	9	2	22.2222
BCBC_048	UP/4/6	NMR	0.33	10	1	10
BCBC_049	UP/4/6	NMR	0.33	11	3	27.2727
BCBC_050	UP/4/6	NMR	0.33	9	3	33.3333
BCBC_051	UP/4/6	NMR	0.33	9	1	11.1111
BCBC_052	UP/4/6	NMR	0.33	8	3	37.5
BCBC_053	UP/4/6	NMR	0.33	9	0	0
BCBC_054	UP/4/6	NMR	0.33	8	3	37.5
BCBC_055	UP/4/6	NMR	0.33	8	0	0
BCBC_056	UP/4/6	NMR	0.33	7	3	42.8571
BCBC_057	UP/4/6	NMR	0.33	8	1	12.5
BCBC_058	UP/4/6	NMR	0.33	8	1	12.5
BCBC_059	UP/4/6	NMR	0.33	8	1	12.5
BCBC_061	UP/4/6	NMR	0.33	11	3	27.2727
BCBC_062	UP/4/6	NMR	0.33	12	1	8.33333
BCBC_063	UP/4/6	NMR	0.33	10	3	30
BCBC_064	UP/4/6	NMR	0.33	9	2	22.2222
BCBC_065	UP/4/6	NMR	0.33	9	0	0
BCBC_066	UP/4/6	NMR	0.33	8	5	62.5
BCBC_067	UP/4/6	NMR	0.33	8	1	12.5
BCBC_068	UP/4/6	NMR	0.33	8	4	50
BCBC_069	UP/4/6	NMR	0.33	8	6	75
BCBC_070	UP/4/6	NMR	0.33	9	2	22.2222
BCBC_071	UP/4/6	NMR	0.33	8	1	12.5
BCBC_072	UP/4/6	NMR	0.33	8	2	25
BCBC_073	UP/4/6	NMR	0.33	9	1	11.1111
BCBC_074	UP/4/6	NMR	0.33	12	4	33.3333
BCBC_075	UP/4/6	NMR	0.33	9	1	11.1111
BCBC_076	UP/4/6	NMR	0.33	9	6	66.6667
BCBC_077	UP/4/6	NMR	0.33	9	1	11.1111
BCBC_078	UP/4/6	NMR	0.33	9	4	44.4444
BCBC_079	UP/4/6	NMR	0.33	8	2	25
BCBC_080	UP/4/6	NMR	0.33	10	3	30
BCBC_081	UP/4/6	NMR	0.33	9	5	55.5556
BCBC_082	UP/4/6	NMR	0.33	10	2	20
BCBC_083	UP/4/6	NMR	0.33	9	2	22.2222
BCBC_084	UP/4/6	NMR	0.33	8	1	12.5
BCBC_085	UP/4/6	NMR	0.33	8	1	12.5
BCBC_086	UP/4/6	NMR	0.33	9	2	22.2222
BCBC_087	UP/4/6	NMR	0.33	7	3	42.8571
BCBC_088	UP/4/6	NMR	0.33	9	2	22.2222
BCBC_089	UP/4/6	NMR	0.33	9	3	33.3333
BCBC_090	UP/4/6	NMR	0.33	10	2	20
BCBC_091	UP/4/6	NMR	0.33	8	1	12.5
BCBC_092	UP/4/6	NMR	0.33	7	3	42.8571
BCBC_093	UP/4/6	NMR	0.33	9	3	33.3333
BCBC_094	UP/4/6	NMR	0.33	9	1	11.1111
BCBC_095	UP/4/6	NMR	0.33	10	3	30
BCBC_096	UP/4/6	NMR	0.33	10	3	30
BrdU_01	UP/4.2/2/1	NMR	0.67	7	1	14.2857
BrdU_02	UP/4.2/2/1	NMR	0.67	6	2	33.3333
BrdU_03	UP/4.2/2/1	NMR	0.67	3	1	33.3333
BrdU_04	UP/4.2/2/1	NMR	0.67	12	0	0
BrdU_05	UP/4.2/2/1	NMR	0.67	9	2	22.2222
BrdU_06	UP/4.2/2/1	NMR	0.67	11	6	54.5455
BrdU_07	UP/4.2/2/1	NMR	0.67	6	3	50
BrdU_08	UP/4.2/2/1	NMR	0.67	6	2	33.3333
BrdU_09	UP/4.2/2/1	NMR	0.67	6	5	83.3333
BrdU_10	UP/4.2/2/1	NMR	0.67	9	9	100
BrdU_11	UP/4.2/2/1	NMR	0.67	5	2	40
BrdU_12	UP/4.2/2/1	NMR	0.67	8	3	37.5
BrdU_13	UP/4.2/2/1	NMR	0.67	6	3	50
BrdU_14	UP/4.2/2/1	NMR	0.67	11	4	36.3636
BrdU_01	UP/4.2/2/2	NMR	0.67	5	1	20
BrdU_02	UP/4.2/2/2	NMR	0.67	6	0	0
BrdU_03	UP/4.2/2/2	NMR	0.67	7	3	42.8571
BrdU_04	UP/4.2/2/2	NMR	0.67	5	3	60
BrdU_05	UP/4.2/2/2	NMR	0.67	8	5	62.5
BrdU_06	UP/4.2/2/2	NMR	0.67	5	3	60
BrdU_07	UP/4.2/2/2	NMR	0.67	5	0	0
BrdU_08	UP/4.2/2/2	NMR	0.67	8	2	25
BrdU_09	UP/4.2/2/2	NMR	0.67	5	3	60
BrdU_10	UP/4.2/2/2	NMR	0.67	8	3	37.5
BrdU_11	UP/4.2/2/2	NMR	0.67	6	3	50
BrdU_12	UP/4.2/2/2	NMR	0.67	9	4	44.4444
BrdU_13	UP/4.2/2/2	NMR	0.67	8	4	50
BrdU_14	UP/4.2/2/2	NMR	0.67	7	5	71.4286
BrdU_15	UP/4.2/2/2	NMR	0.67	9	6	66.6667
BrdU_01	UP/4.2/3/1	NMR	1	6	3	50
BrdU_02	UP/4.2/3/1	NMR	1	8	3	37.5
BrdU_03	UP/4.2/3/1	NMR	1	4	2	50
BrdU_04	UP/4.2/3/1	NMR	1	6	2	33.3333
BrdU_05	UP/4.2/3/1	NMR	1	4	3	75
BrdU_06	UP/4.2/3/1	NMR	1	4	1	25
BrdU_07	UP/4.2/3/1	NMR	1	8	5	62.5
BrdU_08	UP/4.2/3/1	NMR	1	8	5	62.5
BrdU_09	UP/4.2/3/1	NMR	1	6	2	33.3333
BrdU_10	UP/4.2/3/1	NMR	1	7	3	42.8571
BrdU_11	UP/4.2/3/1	NMR	1	6	1	16.6667
BrdU_12	UP/4.2/3/1	NMR	1	7	1	14.2857
BrdU_13	UP/4.2/3/1	NMR	1	9	5	55.5556
BrdU_14	UP/4.2/3/1	NMR	1	6	3	50
BrdU_15	UP/4.2/3/1	NMR	1	8	5	62.5
BrdU_01	UP/4.2/3/2	NMR	1	4	1	25
BrdU_02	UP/4.2/3/2	NMR	1	8	4	50
BrdU_03	UP/4.2/3/2	NMR	1	7	1	14.2857
BrdU_04	UP/4.2/3/2	NMR	1	5	2	40
BrdU_05	UP/4.2/3/2	NMR	1	6	2	33.3333
BrdU_06	UP/4.2/3/2	NMR	1	5	3	60
BrdU_07	UP/4.2/3/2	NMR	1	8	6	75
BrdU_08	UP/4.2/3/2	NMR	1	5	3	60
BrdU_09	UP/4.2/3/2	NMR	1	7	3	42.8571
BrdU_10	UP/4.2/3/2	NMR	1	9	3	33.3333
BrdU_11	UP/4.2/3/2	NMR	1	8	6	75
BrdU_12	UP/4.2/3/2	NMR	1	8	7	87.5
BrdU_13	UP/4.2/3/2	NMR	1	8	2	25
BrdU_14	UP/4.2/3/2	NMR	1	8	3	37.5
BrdU_15	UP/4.2/3/2	NMR	1	7	3	42.8571
BCBC_201	UP/4/7	NMR	1	9	3	33.3333
BCBC_202	UP/4/7	NMR	1	7	4	57.1429
BCBC_203	UP/4/7	NMR	1	8	1	12.5
BCBC_204	UP/4/7	NMR	1	9	2	22.2222
BCBC_205	UP/4/7	NMR	1	9	6	66.6667
BCBC_206	UP/4/7	NMR	1	8	3	37.5
BCBC_207	UP/4/7	NMR	1	8	4	50
BCBC_208	UP/4/7	NMR	1	7	1	14.2857
BCBC_209	UP/4/7	NMR	1	8	6	75
BCBC_210	UP/4/7	NMR	1	9	3	33.3333
BCBC_211	UP/4/7	NMR	1	8	3	37.5
BCBC_212	UP/4/7	NMR	1	9	4	44.4444
BCBC_213	UP/4/7	NMR	1	9	6	66.6667
BCBC_214	UP/4/7	NMR	1	12	9	75
BCBC_215	UP/4/7	NMR	1	10	7	70
BCBC_216	UP/4/7	NMR	1	15	7	46.6667
BCBC_217	UP/4/7	NMR	1	11	9	81.8182
BCBC_218	UP/4/7	NMR	1	9	4	44.4444
BCBC_219	UP/4/7	NMR	1	8	4	50
BCBC_220	UP/4/7	NMR	1	8	2	25
BCBC_221	UP/4/7	NMR	1	10	6	60
BCBC_222	UP/4/7	NMR	1	9	5	55.5556
BCBC_223	UP/4/7	NMR	1	9	6	66.6667
BCBC_224	UP/4/7	NMR	1	9	6	66.6667
BCBC_225	UP/4/7	NMR	1	7	4	57.1429
BCBC_226	UP/4/7	NMR	1	8	6	75
BCBC_227	UP/4/7	NMR	1	10	8	80
BCBC_228	UP/4/7	NMR	1	9	7	77.7778
BCBC_229	UP/4/7	NMR	1	8	6	75
BCBC_230	UP/4/7	NMR	1	9	4	44.4444
BCBC_231	UP/4/7	NMR	1	8	6	75
BCBC_232	UP/4/7	NMR	1	9	5	55.5556
BCBC_233	UP/4/7	NMR	1	8	5	62.5
BCBC_234	UP/4/7	NMR	1	9	4	44.4444
BCBC_235	UP/4/7	NMR	1	9	4	44.4444
BCBC_236	UP/4/7	NMR	1	8	7	87.5
BCBC_237	UP/4/7	NMR	1	12	7	58.3333
BCBC_238	UP/4/7	NMR	1	10	6	60
BCBC_239	UP/4/7	NMR	1	8	6	75
BCBC_240	UP/4/7	NMR	1	9	3	33.3333
BCBC_241	UP/4/7	NMR	1	11	4	36.3636
BCBC_242	UP/4/7	NMR	1	10	5	50
BCBC_243	UP/4/7	NMR	1	8	4	50
BCBC_244	UP/4/7	NMR	1	8	4	50
BCBC_245	UP/4/7	NMR	1	8	6	75
BCBC_246	UP/4/7	NMR	1	8	6	75
BCBC_247	UP/4/7	NMR	1	9	4	44.4444
BCBC_248	UP/4/7	NMR	1	8	4	50
BCBC_249	UP/4/7	NMR	1	8	4	50
BCBC_250	UP/4/7	NMR	1	9	8	88.8889
BrdU_01	UP/4.2/4/1	NMR	2	10	5	50
BrdU_02	UP/4.2/4/1	NMR	2	9	6	66.6667
BrdU_03	UP/4.2/4/1	NMR	2	9	6	66.6667
BrdU_04	UP/4.2/4/1	NMR	2	12	10	83.3333
BrdU_05	UP/4.2/4/1	NMR	2	8	5	62.5
BrdU_06	UP/4.2/4/1	NMR	2	7	4	57.1429
BrdU_07	UP/4.2/4/1	NMR	2	8	6	75
BrdU_08	UP/4.2/4/1	NMR	2	8	8	100
BrdU_09	UP/4.2/4/1	NMR	2	9	8	88.8889
BrdU_10	UP/4.2/4/1	NMR	2	9	5	55.5556
BrdU_11	UP/4.2/4/1	NMR	2	8	6	75
BrdU_12	UP/4.2/4/1	NMR	2	6	5	83.3333
BrdU_13	UP/4.2/4/1	NMR	2	9	6	66.6667
BrdU_14	UP/4.2/4/1	NMR	2	7	4	57.1429
BrdU_15	UP/4.2/4/1	NMR	2	7	3	42.8571
BrdU_01	UP/4.2/4/2	NMR	2	13	8	61.5385
BrdU_02	UP/4.2/4/2	NMR	2	8	6	75
BrdU_03	UP/4.2/4/2	NMR	2	10	10	100
BrdU_04	UP/4.2/4/2	NMR	2	8	8	100
BrdU_05	UP/4.2/4/2	NMR	2	11	6	54.5455
BrdU_06	UP/4.2/4/2	NMR	2	8	7	87.5
BrdU_07	UP/4.2/4/2	NMR	2	10	10	100
BrdU_08	UP/4.2/4/2	NMR	2	10	5	50
BrdU_09	UP/4.2/4/2	NMR	2	6	5	83.3333
BrdU_10	UP/4.2/4/2	NMR	2	6	4	66.6667
BrdU_11	UP/4.2/4/2	NMR	2	7	6	85.7143
BrdU_12	UP/4.2/4/2	NMR	2	10	8	80
BrdU_13	UP/4.2/4/2	NMR	2	9	6	66.6667
BrdU_14	UP/4.2/4/2	NMR	2	11	7	63.6364
BrdU_15	UP/4.2/4/2	NMR	2	9	5	55.5556
BCBC_097	UP/4/5	NMR	2	8	3	37.5
BCBC_098	UP/4/5	NMR	2	10	2	20
BCBC_099	UP/4/5	NMR	2	10	1	10
BCBC_100	UP/4/5	NMR	2	9	5	55.5556
BCBC_101	UP/4/5	NMR	2	10	5	50
BCBC_102	UP/4/5	NMR	2	10	6	60
BCBC_103	UP/4/5	NMR	2	9	5	55.5556
BCBC_104	UP/4/5	NMR	2	10	5	50
BCBC_105	UP/4/5	NMR	2	10	6	60
BCBC_106	UP/4/5	NMR	2	10	7	70
BCBC_107	UP/4/5	NMR	2	10	4	40
BCBC_108	UP/4/5	NMR	2	11	7	63.6364
BCBC_109	UP/4/5	NMR	2	8	4	50
BCBC_110	UP/4/5	NMR	2	11	6	54.5455
BCBC_111	UP/4/5	NMR	2	10	6	60
BCBC_112	UP/4/5	NMR	2	11	7	63.6364
BCBC_113	UP/4/5	NMR	2	13	8	61.5385
BCBC_114	UP/4/5	NMR	2	13	9	69.2308
BCBC_115	UP/4/5	NMR	2	11	8	72.7273
BCBC_116	UP/4/5	NMR	2	11	9	81.8182
BCBC_117	UP/4/5	NMR	2	7	6	85.7143
BCBC_118	UP/4/5	NMR	2	9	8	88.8889
BCBC_119	UP/4/5	NMR	2	7	2	28.5714
BCBC_120	UP/4/5	NMR	2	11	8	72.7273
BCBC_121	UP/4/5	NMR	2	9	7	77.7778
BCBC_122	UP/4/5	NMR	2	11	6	54.5455
BCBC_123	UP/4/5	NMR	2	12	8	66.6667
BCBC_124	UP/4/5	NMR	2	8	4	50
BCBC_125	UP/4/5	NMR	2	12	8	66.6667
BCBC_126	UP/4/5	NMR	2	9	6	66.6667
BCBC_127	UP/4/5	NMR	2	15	6	40
BCBC_128	UP/4/5	NMR	2	8	8	100
BCBC_129	UP/4/5	NMR	2	8	7	87.5
BCBC_130	UP/4/5	NMR	2	8	5	62.5
BCBC_131	UP/4/5	NMR	2	8	5	62.5
BCBC_132	UP/4/5	NMR	2	10	6	60
BCBC_133	UP/4/5	NMR	2	10	5	50
BCBC_134	UP/4/5	NMR	2	9	3	33.3333
BCBC_135	UP/4/5	NMR	2	14	11	78.5714
BCBC_136	UP/4/5	NMR	2	11	4	36.3636
BCBC_137	UP/4/5	NMR	2	11	11	100
BCBC_138	UP/4/5	NMR	2	8	4	50
BCBC_139	UP/4/5	NMR	2	8	3	37.5
BCBC_140	UP/4/5	NMR	2	9	9	100
BCBC_141	UP/4/5	NMR	2	11	10	90.9091
BCBC_142	UP/4/5	NMR	2	10	6	60
BCBC_143	UP/4/5	NMR	2	10	9	90
BCBC_144	UP/4/5	NMR	2	9	4	44.4444
BCBC_146	UP/4/5	NMR	2	9	7	77.7778
BrdU_01	UP/4.2/5/1	NMR	3	8	7	87.5
BrdU_02	UP/4.2/5/1	NMR	3	9	9	100
BrdU_03	UP/4.2/5/1	NMR	3	10	8	80
BrdU_04	UP/4.2/5/1	NMR	3	10	8	80
BrdU_05	UP/4.2/5/1	NMR	3	8	5	62.5
BrdU_06	UP/4.2/5/1	NMR	3	11	8	72.7273
BrdU_07	UP/4.2/5/1	NMR	3	11	9	81.8182
BrdU_08	UP/4.2/5/1	NMR	3	8	5	62.5
BrdU_09	UP/4.2/5/1	NMR	3	6	5	83.3333
BrdU_10	UP/4.2/5/1	NMR	3	8	7	87.5
BrdU_11	UP/4.2/5/1	NMR	3	9	8	88.8889
BrdU_12	UP/4.2/5/1	NMR	3	8	7	87.5
BrdU_13	UP/4.2/5/1	NMR	3	10	9	90
BrdU_14	UP/4.2/5/1	NMR	3	7	3	42.8571
BrdU_15	UP/4.2/5/1	NMR	3	8	7	87.5
BrdU_01	UP/4.2/5/2	NMR	3	10	10	100
BrdU_02	UP/4.2/5/2	NMR	3	8	8	100
BrdU_03	UP/4.2/5/2	NMR	3	8	8	100
BrdU_04	UP/4.2/5/2	NMR	3	8	8	100
BrdU_05	UP/4.2/5/2	NMR	3	13	13	100
BrdU_06	UP/4.2/5/2	NMR	3	11	11	100
BrdU_07	UP/4.2/5/2	NMR	3	8	7	87.5
BrdU_08	UP/4.2/5/2	NMR	3	14	14	100
BrdU_09	UP/4.2/5/2	NMR	3	11	11	100
BrdU_10	UP/4.2/5/2	NMR	3	8	8	100
BrdU_11	UP/4.2/5/2	NMR	3	12	12	100
BrdU_12	UP/4.2/5/2	NMR	3	9	9	100
BrdU_13	UP/4.2/5/2	NMR	3	11	11	100
BrdU_14	UP/4.2/5/2	NMR	3	7	5	71.4286
BrdU_15	UP/4.2/5/2	NMR	3	8	8	100
BrdU_001	UP/4.2/6/1	NMR	4	11	11	100
BrdU_002	UP/4.2/6/1	NMR	4	11	9	81.8182
BrdU_003	UP/4.2/6/1	NMR	4	8	8	100
BrdU_004	UP/4.2/6/1	NMR	4	8	8	100
BrdU_005	UP/4.2/6/1	NMR	4	9	9	100
BrdU_006	UP/4.2/6/1	NMR	4	11	11	100
BrdU_007	UP/4.2/6/1	NMR	4	10	9	90
BrdU_008	UP/4.2/6/1	NMR	4	10	10	100
BrdU_009	UP/4.2/6/1	NMR	4	9	9	100
BrdU_010	UP/4.2/6/1	NMR	4	9	9	100
BrdU_011	UP/4.2/6/1	NMR	4	10	10	100
BrdU_012	UP/4.2/6/1	NMR	4	8	8	100
BrdU_013	UP/4.2/6/1	NMR	4	8	8	100
BrdU_014	UP/4.2/6/1	NMR	4	8	8	100
BrdU_015	UP/4.2/6/1	NMR	4	13	12	92.3077
BrdU_016	UP/4.2/6/1	NMR	4	11	11	100
BrdU_017	UP/4.2/6/1	NMR	4	8	8	100
BrdU_018	UP/4.2/6/1	NMR	4	8	8	100
BrdU_019	UP/4.2/6/1	NMR	4	8	8	100
BrdU_020	UP/4.2/6/1	NMR	4	9	9	100
BrdU_021	UP/4.2/6/1	NMR	4	11	10	90.9091
BrdU_022	UP/4.2/6/1	NMR	4	10	10	100
BrdU_023	UP/4.2/6/1	NMR	4	10	10	100
BrdU_024	UP/4.2/6/1	NMR	4	9	9	100
BrdU_025	UP/4.2/6/1	NMR	4	9	9	100
BrdU_001	UP/4.2/6/2	NMR	4	11	11	100
BrdU_002	UP/4.2/6/2	NMR	4	11	9	81.8182
BrdU_003	UP/4.2/6/2	NMR	4	8	8	100
BrdU_004	UP/4.2/6/2	NMR	4	8	8	100
BrdU_005	UP/4.2/6/2	NMR	4	9	9	100
BrdU_006	UP/4.2/6/2	NMR	4	11	11	100
BrdU_007	UP/4.2/6/2	NMR	4	10	9	90
BrdU_008	UP/4.2/6/2	NMR	4	10	10	100
BrdU_009	UP/4.2/6/2	NMR	4	9	9	100
BrdU_010	UP/4.2/6/2	NMR	4	9	9	100
BrdU_011	UP/4.2/6/2	NMR	4	10	10	100
BrdU_012	UP/4.2/6/2	NMR	4	8	8	100
BrdU_013	UP/4.2/6/2	NMR	4	8	8	100
BrdU_014	UP/4.2/6/2	NMR	4	8	8	100
BrdU_015	UP/4.2/6/2	NMR	4	13	12	92.3077
BrdU_016	UP/4.2/6/2	NMR	4	11	11	100
BrdU_017	UP/4.2/6/2	NMR	4	8	8	100
BrdU_018	UP/4.2/6/2	NMR	4	8	8	100
BrdU_019	UP/4.2/6/2	NMR	4	8	8	100
BrdU_020	UP/4.2/6/2	NMR	4	9	9	100
BrdU_021	UP/4.2/6/2	NMR	4	11	10	90.9091
BrdU_022	UP/4.2/6/2	NMR	4	10	10	100
BrdU_023	UP/4.2/6/2	NMR	4	10	10	100
BrdU_024	UP/4.2/6/2	NMR	4	9	9	100
BrdU_025	UP/4.2/6/2	NMR	4	9	9	100
BrdU_001	UP/4.2/7/1	NMR	5	11	11	100
BrdU_002	UP/4.2/7/1	NMR	5	11	9	81.8182
BrdU_003	UP/4.2/7/1	NMR	5	8	8	100
BrdU_004	UP/4.2/7/1	NMR	5	8	8	100
BrdU_005	UP/4.2/7/1	NMR	5	9	9	100
BrdU_006	UP/4.2/7/1	NMR	5	11	11	100
BrdU_007	UP/4.2/7/1	NMR	5	10	9	90
BrdU_008	UP/4.2/7/1	NMR	5	10	10	100
BrdU_009	UP/4.2/7/1	NMR	5	9	9	100
BrdU_010	UP/4.2/7/1	NMR	5	9	9	100
BrdU_011	UP/4.2/7/1	NMR	5	10	10	100
BrdU_012	UP/4.2/7/1	NMR	5	8	8	100
BrdU_013	UP/4.2/7/1	NMR	5	8	8	100
BrdU_014	UP/4.2/7/1	NMR	5	8	8	100
BrdU_015	UP/4.2/7/1	NMR	5	13	12	92.3077
BrdU_016	UP/4.2/7/1	NMR	5	11	11	100
BrdU_017	UP/4.2/7/1	NMR	5	8	8	100
BrdU_018	UP/4.2/7/1	NMR	5	8	8	100
BrdU_019	UP/4.2/7/1	NMR	5	8	8	100
BrdU_020	UP/4.2/7/1	NMR	5	9	9	100
BrdU_021	UP/4.2/7/1	NMR	5	11	10	90.9091
BrdU_022	UP/4.2/7/1	NMR	5	10	10	100
BrdU_023	UP/4.2/7/1	NMR	5	10	10	100
BrdU_024	UP/4.2/7/1	NMR	5	9	9	100
BrdU_025	UP/4.2/7/1	NMR	5	9	9	100
BrdU_001	UP/4.2/7/2	NMR	5	11	11	100
BrdU_002	UP/4.2/7/2	NMR	5	11	9	81.8182
BrdU_003	UP/4.2/7/2	NMR	5	8	8	100
BrdU_004	UP/4.2/7/2	NMR	5	8	8	100
BrdU_005	UP/4.2/7/2	NMR	5	9	9	100
BrdU_006	UP/4.2/7/2	NMR	5	11	11	100
BrdU_007	UP/4.2/7/2	NMR	5	10	9	90
BrdU_008	UP/4.2/7/2	NMR	5	10	10	100
BrdU_009	UP/4.2/7/2	NMR	5	9	9	100
BrdU_010	UP/4.2/7/2	NMR	5	9	9	100
BrdU_011	UP/4.2/7/2	NMR	5	10	10	100
BrdU_012	UP/4.2/7/2	NMR	5	8	8	100
BrdU_013	UP/4.2/7/2	NMR	5	8	8	100
BrdU_014	UP/4.2/7/2	NMR	5	8	8	100
BrdU_015	UP/4.2/7/2	NMR	5	13	12	92.3077
BrdU_016	UP/4.2/7/2	NMR	5	11	11	100
BrdU_017	UP/4.2/7/2	NMR	5	8	8	100
BrdU_018	UP/4.2/7/2	NMR	5	8	8	100
BrdU_019	UP/4.2/7/2	NMR	5	8	8	100
BrdU_020	UP/4.2/7/2	NMR	5	9	9	100
BrdU_021	UP/4.2/7/2	NMR	5	11	10	90.9091
BrdU_022	UP/4.2/7/2	NMR	5	10	10	100
BrdU_023	UP/4.2/7/2	NMR	5	10	10	100
BrdU_024	UP/4.2/7/2	NMR	5	9	9	100
BrdU_025	UP/4.2/7/2	NMR	5	9	9	100

## Sheet: Fig3e
crypt_id	individual_id	BrdU_time (d)	n_Lgr5_CBC	n_Lgr5_BrdU_CBC	labelling_index
BrdU_01	UP/4.2/1/1	0.33	9	3	0.333333
BrdU_02	UP/4.2/1/1	0.33	3	1	0.333333
BrdU_03	UP/4.2/1/1	0.33	8	1	0.125
BrdU_04	UP/4.2/1/1	0.33	7	3	0.428571
BrdU_05	UP/4.2/1/1	0.33	3	1	0.333333
BrdU_06	UP/4.2/1/1	0.33	7	3	0.428571
BrdU_07	UP/4.2/1/1	0.33	6	2	0.333333
BrdU_08	UP/4.2/1/1	0.33	5	2	0.4
BrdU_09	UP/4.2/1/1	0.33	2	0	0
BrdU_10	UP/4.2/1/1	0.33	5	1	0.2
BrdU_11	UP/4.2/1/1	0.33	8	1	0.125
BrdU_12	UP/4.2/1/1	0.33	6	2	0.333333
BrdU_13	UP/4.2/1/1	0.33	8	1	0.125
BrdU_14	UP/4.2/1/1	0.33	10	3	0.3
BrdU_15	UP/4.2/1/1	0.33	10	1	0.1
BrdU_16	UP/4.2/1/1	0.33	9	3	0.333333
BrdU_17	UP/4.2/1/1	0.33	9	2	0.222222
BrdU_18	UP/4.2/1/1	0.33	7	3	0.428571
BrdU_19	UP/4.2/1/1	0.33	9	4	0.444444
BrdU_20	UP/4.2/1/1	0.33	9	3	0.333333
BrdU_21	UP/4.2/1/1	0.33	8	3	0.375
BrdU_01	UP/4.2/1/2	0.33	3	0	0
BrdU_02	UP/4.2/1/2	0.33	7	1	0.142857
BrdU_03	UP/4.2/1/2	0.33	7	1	0.142857
BrdU_04	UP/4.2/1/2	0.33	8	2	0.25
BrdU_05	UP/4.2/1/2	0.33	9	2	0.222222
BrdU_06	UP/4.2/1/2	0.33	4	0	0
BrdU_07	UP/4.2/1/2	0.33	9	1	0.111111
BrdU_08	UP/4.2/1/2	0.33	7	2	0.285714
BrdU_09	UP/4.2/1/2	0.33	10	1	0.1
BrdU_10	UP/4.2/1/2	0.33	10	1	0.1
BrdU_11	UP/4.2/1/2	0.33	8	1	0.125
BrdU_12	UP/4.2/1/2	0.33	7	2	0.285714
BrdU_13	UP/4.2/1/2	0.33	7	1	0.142857
BrdU_14	UP/4.2/1/2	0.33	8	1	0.125
BrdU_16	UP/4.2/1/2	0.33	9	0	0
BrdU_17	UP/4.2/1/2	0.33	12	3	0.25
BrdU_18	UP/4.2/1/2	0.33	5	2	0.4
BrdU_19	UP/4.2/1/2	0.33	9	7	0.777778
BrdU_21	UP/4.2/1/2	0.33	10	3	0.3
BrdU_22	UP/4.2/1/2	0.33	13	1	0.0769231
BrdU_001	UP/4/6	0.33	6	0	0
BrdU_002	UP/4/6	0.33	7	1	0.142857
BrdU_003	UP/4/6	0.33	7	1	0.142857
BrdU_004	UP/4/6	0.33	7	0	0
BrdU_005	UP/4/6	0.33	3	2	0.666667
BrdU_006	UP/4/6	0.33	4	1	0.25
BrdU_007	UP/4/6	0.33	4	0	0
BrdU_008	UP/4/6	0.33	5	0	0
BrdU_009	UP/4/6	0.33	6	1	0.166667
BrdU_010	UP/4/6	0.33	5	2	0.4
BrdU_011	UP/4/6	0.33	9	1	0.111111
BrdU_012	UP/4/6	0.33	4	1	0.25
BrdU_013	UP/4/6	0.33	5	1	0.2
BrdU_014	UP/4/6	0.33	5	3	0.6
BrdU_015	UP/4/6	0.33	5	3	0.6
BrdU_016	UP/4/6	0.33	8	0	0
BrdU_017	UP/4/6	0.33	4	0	0
BrdU_018	UP/4/6	0.33	5	0	0
BrdU_019	UP/4/6	0.33	7	0	0
BrdU_020	UP/4/6	0.33	7	1	0.142857
BrdU_01	UP/4.2/2/1	0.67	5	1	0.2
BrdU_02	UP/4.2/2/1	0.67	8	1	0.125
BrdU_03	UP/4.2/2/1	0.67	8	5	0.625
BrdU_04	UP/4.2/2/1	0.67	12	4	0.333333
BrdU_07	UP/4.2/2/1	0.67	8	3	0.375
BrdU_08	UP/4.2/2/1	0.67	10	2	0.2
BrdU_09	UP/4.2/2/1	0.67	7	2	0.285714
BrdU_11	UP/4.2/2/1	0.67	8	2	0.25
BrdU_12	UP/4.2/2/1	0.67	6	1	0.166667
BrdU_13	UP/4.2/2/1	0.67	7	1	0.142857
BrdU_14	UP/4.2/2/1	0.67	10	4	0.4
BrdU_15	UP/4.2/2/1	0.67	8	4	0.5
BrdU_16	UP/4.2/2/1	0.67	7	1	0.142857
BrdU_17	UP/4.2/2/1	0.67	7	4	0.571429
BrdU_18	UP/4.2/2/1	0.67	12	3	0.25
BrdU_19	UP/4.2/2/1	0.67	7	1	0.142857
BrdU_20	UP/4.2/2/1	0.67	8	0	0
BrdU_21	UP/4.2/2/1	0.67	10	1	0.1
BrdU_22	UP/4.2/2/1	0.67	10	4	0.4
BrdU_23	UP/4.2/2/1	0.67	7	2	0.285714
BrdU_01	UP/4.2/2/2	0.67	5	4	0.8
BrdU_04	UP/4.2/2/2	0.67	6	3	0.5
BrdU_06	UP/4.2/2/2	0.67	6	4	0.666667
BrdU_07	UP/4.2/2/2	0.67	9	5	0.555556
BrdU_08	UP/4.2/2/2	0.67	6	1	0.166667
BrdU_09	UP/4.2/2/2	0.67	5	1	0.2
BrdU_10	UP/4.2/2/2	0.67	6	1	0.166667
BrdU_11	UP/4.2/2/2	0.67	8	2	0.25
BrdU_12	UP/4.2/2/2	0.67	11	4	0.363636
BrdU_13	UP/4.2/2/2	0.67	9	2	0.222222
BrdU_14	UP/4.2/2/2	0.67	11	1	0.0909091
BrdU_15	UP/4.2/2/2	0.67	11	4	0.363636
BrdU_16	UP/4.2/2/2	0.67	7	1	0.142857
BrdU_17	UP/4.2/2/2	0.67	7	2	0.285714
BrdU_18	UP/4.2/2/2	0.67	9	2	0.222222
BrdU_19	UP/4.2/2/2	0.67	10	3	0.3
BrdU_20	UP/4.2/2/2	0.67	10	6	0.6
BrdU_21	UP/4.2/2/2	0.67	5	2	0.4
BrdU_22	UP/4.2/2/2	0.67	6	2	0.333333
BrdU_23	UP/4.2/2/2	0.67	11	2	0.181818
LKBE_001	UP/4.2/3/1	1	8	2	0.25
LKBE_003	UP/4.2/3/1	1	8	3	0.375
LKBE_004	UP/4.2/3/1	1	11	0	0
LKBE_006	UP/4.2/3/1	1	9	3	0.333333
LKBE_007	UP/4.2/3/1	1	9	3	0.333333
LKBE_008	UP/4.2/3/1	1	11	0	0
LKBE_009	UP/4.2/3/1	1	11	5	0.454545
LKBE_011	UP/4.2/3/1	1	11	1	0.0909091
LKBE_012	UP/4.2/3/1	1	11	5	0.454545
LKBE_015	UP/4.2/3/1	1	8	2	0.25
LKBE_016	UP/4.2/3/1	1	7	4	0.571429
LKBE_017	UP/4.2/3/1	1	7	5	0.714286
LKBE_018	UP/4.2/3/1	1	9	2	0.222222
LKBE_019	UP/4.2/3/1	1	12	6	0.5
LKBE_020	UP/4.2/3/1	1	9	5	0.555556
LKBE_002	UP/4.2/3/2	1	6	0	0
LKBE_006	UP/4.2/3/2	1	8	0	0
LKBE_009	UP/4.2/3/2	1	8	4	0.5
LKBE_010	UP/4.2/3/2	1	5	1	0.2
LKBE_011	UP/4.2/3/2	1	8	1	0.125
LKBE_012	UP/4.2/3/2	1	9	2	0.222222
LKBE_013	UP/4.2/3/2	1	8	1	0.125
LKBE_014	UP/4.2/3/2	1	11	6	0.545455
LKBE_015	UP/4.2/3/2	1	9	3	0.333333
LKBE_016	UP/4.2/3/2	1	10	5	0.5
LKBE_017	UP/4.2/3/2	1	9	2	0.222222
LKBE_018	UP/4.2/3/2	1	10	2	0.2
LKBE_019	UP/4.2/3/2	1	12	4	0.333333
LKBE_020	UP/4.2/3/2	1	10	3	0.3
LKBE_021	UP/4.2/3/2	1	8	3	0.375
LKBE_001	UP/4.2/3/2	1	7	2	0.285714
LKBE_003	UP/4.2/3/2	1	7	1	0.142857
LKBE_004	UP/4.2/3/2	1	5	4	0.8
LKBE_007	UP/4.2/3/2	1	3	1	0.333333
LKBE_022	UP/4.2/3/2	1	5	2	0.4
LKBE_023	UP/4.2/3/2	1	6	2	0.333333
LKBE_024	UP/4.2/3/2	1	7	2	0.285714
LKBE_026	UP/4.2/3/2	1	8	3	0.375
LKBE_027	UP/4.2/3/2	1	6	1	0.166667
LKBE_028	UP/4.2/3/2	1	8	1	0.125
LKBE_029	UP/4.2/3/2	1	6	1	0.166667
LKBE_030	UP/4.2/3/2	1	4	2	0.5
LKBE_031	UP/4.2/3/2	1	2	1	0.5
LKBE_032	UP/4.2/3/2	1	4	1	0.25
LKBE_033	UP/4.2/3/2	1	5	2	0.4
LKBE_034	UP/4.2/3/2	1	5	1	0.2
LKBE_035	UP/4.2/3/2	1	11	2	0.181818
LKBE_037	UP/4.2/3/2	1	8	2	0.25
LKBE_038	UP/4.2/3/2	1	6	1	0.166667
LKBE_039	UP/4.2/3/2	1	1	1	1
LKBE_040	UP/4.2/3/2	1	8	1	0.125
LKBE_041	UP/4.2/3/2	1	6	0	0
LKBE_042	UP/4.2/3/2	1	6	3	0.5
LKBE_043	UP/4.2/3/2	1	6	5	0.833333
LKBE_044	UP/4.2/3/2	1	8	7	0.875
LKBE_045	UP/4.2/3/2	1	11	4	0.363636
LKBE_046	UP/4.2/3/2	1	5	2	0.4
LKBE_048	UP/4.2/3/2	1	7	1	0.142857
LKBE_049	UP/4.2/3/2	1	7	6	0.857143
LKBE_050	UP/4.2/3/2	1	8	2	0.25
Lgr5_026	UP/4/7	1	8	2	0.25
Lgr5_027	UP/4/7	1	9	1	0.111111
Lgr5_028	UP/4/7	1	13	2	0.153846
Lgr5_029	UP/4/7	1	12	3	0.25
Lgr5_030	UP/4/7	1	10	4	0.4
Lgr5_031	UP/4/7	1	7	3	0.428571
Lgr5_032	UP/4/7	1	8	2	0.25
Lgr5_033	UP/4/7	1	7	1	0.142857
Lgr5_034	UP/4/7	1	7	1	0.142857
Lgr5_035	UP/4/7	1	10	3	0.3
Lgr5_036	UP/4/7	1	7	3	0.428571
Lgr5_037	UP/4/7	1	9	2	0.222222
Lgr5_038	UP/4/7	1	10	3	0.3
Lgr5_039	UP/4/7	1	6	4	0.666667
Lgr5_040	UP/4/7	1	10	4	0.4
Lgr5_041	UP/4/7	1	9	3	0.333333
Lgr5_042	UP/4/7	1	12	2	0.166667
Lgr5_043	UP/4/7	1	11	2	0.181818
Lgr5_044	UP/4/7	1	8	4	0.5
Lgr5_045	UP/4/7	1	6	1	0.166667
Lgr5_046	UP/4/7	1	11	1	0.0909091
Lgr5_047	UP/4/7	1	11	3	0.272727
Lgr5_048	UP/4/7	1	10	4	0.4
Lgr5_049	UP/4/7	1	10	4	0.4
Lgr5_050	UP/4/7	1	9	2	0.222222
lgr5_001	UP/4/7	1	12	3	0.25
lgr5_002	UP/4/7	1	8	3	0.375
lgr5_003	UP/4/7	1	10	3	0.3
lgr5_004	UP/4/7	1	10	1	0.1
lgr5_005	UP/4/7	1	8	2	0.25
lgr5_006	UP/4/7	1	9	5	0.555556
lgr5_007	UP/4/7	1	4	0	0
lgr5_008	UP/4/7	1	6	1	0.166667
lgr5_009	UP/4/7	1	5	4	0.8
lgr5_010	UP/4/7	1	10	4	0.4
lgr5_011	UP/4/7	1	3	2	0.666667
lgr5_012	UP/4/7	1	6	1	0.166667
lgr5_013	UP/4/7	1	9	2	0.222222
lgr5_014	UP/4/7	1	5	1	0.2
lgr5_015	UP/4/7	1	9	1	0.111111
lgr5_016	UP/4/7	1	9	2	0.222222
lgr5_017	UP/4/7	1	7	2	0.285714
lgr5_018	UP/4/7	1	10	7	0.7
lgr5_019	UP/4/7	1	8	6	0.75
lgr5_020	UP/4/7	1	10	3	0.3
lgr5_021	UP/4/7	1	8	4	0.5
lgr5_022	UP/4/7	1	10	3	0.3
lgr5_023	UP/4/7	1	9	4	0.444444
lgr5_024	UP/4/7	1	11	6	0.545455
lgr5_025	UP/4/7	1	8	3	0.375
BrdU_01	UP/4.2/4/1	2	10	6	0.6
BrdU_02	UP/4.2/4/1	2	9	4	0.444444
BrdU_03	UP/4.2/4/1	2	7	6	0.857143
BrdU_04	UP/4.2/4/1	2	10	5	0.5
BrdU_05	UP/4.2/4/1	2	7	6	0.857143
BrdU_06	UP/4.2/4/1	2	7	4	0.571429
BrdU_07	UP/4.2/4/1	2	8	6	0.75
BrdU_08	UP/4.2/4/1	2	6	2	0.333333
BrdU_09	UP/4.2/4/1	2	9	4	0.444444
BrdU_10	UP/4.2/4/1	2	9	5	0.555556
BrdU_11	UP/4.2/4/1	2	11	7	0.636364
BrdU_12	UP/4.2/4/1	2	8	8	1
BrdU_13	UP/4.2/4/1	2	8	6	0.75
BrdU_14	UP/4.2/4/1	2	9	4	0.444444
BrdU_15	UP/4.2/4/1	2	10	5	0.5
BrdU_16	UP/4.2/4/1	2	6	2	0.333333
BrdU_17	UP/4.2/4/1	2	6	4	0.666667
BrdU_18	UP/4.2/4/1	2	5	5	1
BrdU_19	UP/4.2/4/1	2	5	4	0.8
BrdU_20	UP/4.2/4/1	2	9	8	0.888889
BrdU_04	UP/4.2/4/2	2	6	2	0.333333
BrdU_05	UP/4.2/4/2	2	4	2	0.5
BrdU_06	UP/4.2/4/2	2	8	2	0.25
BrdU_07	UP/4.2/4/2	2	3	1	0.333333
BrdU_08	UP/4.2/4/2	2	5	3	0.6
BrdU_09	UP/4.2/4/2	2	5	2	0.4
BrdU_11	UP/4.2/4/2	2	3	1	0.333333
BrdU_12	UP/4.2/4/2	2	4	4	1
BrdU_13	UP/4.2/4/2	2	6	3	0.5
BrdU_14	UP/4.2/4/2	2	5	3	0.6
BrdU_15	UP/4.2/4/2	2	7	3	0.428571
BrdU_16	UP/4.2/4/2	2	4	3	0.75
BrdU_17	UP/4.2/4/2	2	6	3	0.5
BrdU_18	UP/4.2/4/2	2	9	5	0.555556
BrdU_19	UP/4.2/4/2	2	5	3	0.6
BrdU_21	UP/4.2/4/2	2	6	2	0.333333
BrdU_22	UP/4.2/4/2	2	10	8	0.8
BrdU_23	UP/4.2/4/2	2	8	5	0.625
BrdU_24	UP/4.2/4/2	2	7	3	0.428571
BrdU_28	UP/4.2/4/2	2	6	6	1
BrdU_01	UP/4/5	2	9	7	0.777778
BrdU_02	UP/4/5	2	7	5	0.714286
BrdU_03	UP/4/5	2	7	5	0.714286
BrdU_04	UP/4/5	2	10	4	0.4
BrdU_05	UP/4/5	2	9	5	0.555556
BrdU_06	UP/4/5	2	9	4	0.444444
BrdU_07	UP/4/5	2	8	6	0.75
BrdU_08	UP/4/5	2	4	3	0.75
BrdU_09	UP/4/5	2	7	4	0.571429
BrdU_10	UP/4/5	2	11	4	0.363636
BrdU_11	UP/4/5	2	7	3	0.428571
BrdU_12	UP/4/5	2	6	4	0.666667
BrdU_13	UP/4/5	2	8	3	0.375
BrdU_14	UP/4/5	2	8	4	0.5
BrdU_15	UP/4/5	2	5	4	0.8
BrdU_16	UP/4/5	2	5	1	0.2
BrdU_17	UP/4/5	2	7	3	0.428571
BrdU_18	UP/4/5	2	9	6	0.666667
BrdU_19	UP/4/5	2	6	4	0.666667
BrdU_20	UP/4/5	2	4	3	0.75
BrdU_21	UP/4/5	2	6	4	0.666667
BrdU_01	UP/4.2/5/1	3	8	5	0.625
BrdU_02	UP/4.2/5/1	3	10	10	1
BrdU_03	UP/4.2/5/1	3	9	7	0.777778
BrdU_04	UP/4.2/5/1	3	3	2	0.666667
BrdU_05	UP/4.2/5/1	3	8	7	0.875
BrdU_06	UP/4.2/5/1	3	7	6	0.857143
BrdU_07	UP/4.2/5/1	3	6	5	0.833333
BrdU_08	UP/4.2/5/1	3	6	6	1
BrdU_10	UP/4.2/5/1	3	6	5	0.833333
BrdU_11	UP/4.2/5/1	3	7	6	0.857143
BrdU_13	UP/4.2/5/1	3	10	7	0.7
BrdU_14	UP/4.2/5/1	3	5	5	1
BrdU_15	UP/4.2/5/1	3	11	10	0.909091
BrdU_16	UP/4.2/5/1	3	7	7	1
BrdU_17	UP/4.2/5/1	3	6	6	1
BrdU_18	UP/4.2/5/1	3	8	7	0.875
BrdU_19	UP/4.2/5/1	3	7	7	1
BrdU_20	UP/4.2/5/1	3	8	8	1
BrdU_21	UP/4.2/5/1	3	6	6	1
BrdU_22	UP/4.2/5/1	3	8	8	1
BrdU_01	UP/4.2/5/2	3	8	6	0.75
BrdU_06	UP/4.2/5/2	3	6	5	0.833333
BrdU_08	UP/4.2/5/2	3	7	5	0.714286
BrdU_11	UP/4.2/5/2	3	5	4	0.8
BrdU_12	UP/4.2/5/2	3	6	6	1
BrdU_13	UP/4.2/5/2	3	8	8	1
BrdU_14	UP/4.2/5/2	3	9	8	0.888889
BrdU_15	UP/4.2/5/2	3	10	10	1
BrdU_16	UP/4.2/5/2	3	7	6	0.857143
BrdU_17	UP/4.2/5/2	3	5	5	1
BrdU_18	UP/4.2/5/2	3	7	6	0.857143
BrdU_19	UP/4.2/5/2	3	8	8	1
BrdU_20	UP/4.2/5/2	3	8	8	1
BrdU_21	UP/4.2/5/2	3	7	7	1
BrdU_22	UP/4.2/5/2	3	6	5	0.833333
BrdU_23	UP/4.2/5/2	3	11	7	0.636364
BrdU_25	UP/4.2/5/2	3	6	6	1
BrdU_26	UP/4.2/5/2	3	6	6	1
BrdU_28	UP/4.2/5/2	3	5	5	1
BrdU_29	UP/4.2/5/2	3	8	8	1
BrdU_01	UP/4.2/6/1	4	5	4	0.8
BrdU_02	UP/4.2/6/1	4	6	5	0.833333
BrdU_03	UP/4.2/6/1	4	4	3	0.75
BrdU_04	UP/4.2/6/1	4	2	2	1
BrdU_05	UP/4.2/6/1	4	5	5	1
BrdU_06	UP/4.2/6/1	4	5	5	1
BrdU_07	UP/4.2/6/1	4	6	6	1
BrdU_08	UP/4.2/6/1	4	9	8	0.888889
BrdU_10	UP/4.2/6/1	4	8	7	0.875
BrdU_11	UP/4.2/6/1	4	6	6	1
BrdU_12	UP/4.2/6/1	4	5	5	1
BrdU_13	UP/4.2/6/1	4	5	5	1
BrdU_19	UP/4.2/6/1	4	5	5	1
BrdU_20	UP/4.2/6/1	4	6	5	0.833333
BrdU_21	UP/4.2/6/1	4	9	8	0.888889
BrdU_22	UP/4.2/6/1	4	8	8	1
BrdU_23	UP/4.2/6/1	4	3	3	1
BrdU_24	UP/4.2/6/1	4	5	5	1
BrdU_25	UP/4.2/6/1	4	5	5	1
BrdU_26	UP/4.2/6/1	4	7	7	1
BrdU_01	UP/4.2/6/2	4	4	4	1
BrdU_02	UP/4.2/6/2	4	5	5	1
BrdU_03	UP/4.2/6/2	4	6	6	1
BrdU_04	UP/4.2/6/2	4	5	5	1
BrdU_05	UP/4.2/6/2	4	7	7	1
BrdU_06	UP/4.2/6/2	4	7	7	1
BrdU_07	UP/4.2/6/2	4	5	5	1
BrdU_08	UP/4.2/6/2	4	6	6	1
BrdU_09	UP/4.2/6/2	4	5	5	1
BrdU_10	UP/4.2/6/2	4	6	6	1
BrdU_11	UP/4.2/6/2	4	5	5	1
BrdU_12	UP/4.2/6/2	4	5	5	1
BrdU_13	UP/4.2/6/2	4	6	6	1
BrdU_14	UP/4.2/6/2	4	7	6	0.857143
BrdU_15	UP/4.2/6/2	4	6	6	1
BrdU_16	UP/4.2/6/2	4	5	5	1
BrdU_17	UP/4.2/6/2	4	5	5	1
BrdU_18	UP/4.2/6/2	4	7	7	1
BrdU_19	UP/4.2/6/2	4	5	5	1
BrdU_20	UP/4.2/6/2	4	7	6	0.857143
BrdU_21	UP/4.2/6/2	4	6	6	1
BrdU_01	UP/4.2/7/1	5	3	3	1
BrdU_02	UP/4.2/7/1	5	6	6	1
BrdU_03	UP/4.2/7/1	5	3	3	1
BrdU_04	UP/4.2/7/1	5	4	4	1
BrdU_05	UP/4.2/7/1	5	4	4	1
BrdU_06	UP/4.2/7/1	5	6	6	1
BrdU_07	UP/4.2/7/1	5	5	5	1
BrdU_08	UP/4.2/7/1	5	4	4	1
BrdU_09	UP/4.2/7/1	5	4	4	1
BrdU_10	UP/4.2/7/1	5	6	6	1
BrdU_11	UP/4.2/7/1	5	4	4	1
BrdU_12	UP/4.2/7/1	5	6	6	1
BrdU_13	UP/4.2/7/1	5	4	4	1
BrdU_14	UP/4.2/7/1	5	5	5	1
BrdU_15	UP/4.2/7/1	5	4	4	1
BrdU_16	UP/4.2/7/1	5	4	4	1
BrdU_17	UP/4.2/7/1	5	5	4	0.8
BrdU_18	UP/4.2/7/1	5	4	4	1
BrdU_19	UP/4.2/7/1	5	4	4	1
BrdU_20	UP/4.2/7/1	5	5	5	1
BrdU_01	UP/4.2/7/2	5	5	5	1
BrdU_02	UP/4.2/7/2	5	5	5	1
BrdU_03	UP/4.2/7/2	5	6	4	0.666667
BrdU_04	UP/4.2/7/2	5	6	6	1
BrdU_05	UP/4.2/7/2	5	6	6	1
BrdU_06	UP/4.2/7/2	5	8	7	0.875
BrdU_07	UP/4.2/7/2	5	6	6	1
BrdU_08	UP/4.2/7/2	5	6	6	1
BrdU_09	UP/4.2/7/2	5	7	7	1
BrdU_10	UP/4.2/7/2	5	5	5	1
BrdU_11	UP/4.2/7/2	5	5	5	1
BrdU_12	UP/4.2/7/2	5	6	6	1
BrdU_13	UP/4.2/7/2	5	3	3	1
BrdU_14	UP/4.2/7/2	5	5	4	0.8
BrdU_15	UP/4.2/7/2	5	5	4	0.8
BrdU_16	UP/4.2/7/2	5	4	4	1
BrdU_17	UP/4.2/7/2	5	7	6	0.857143
BrdU_18	UP/4.2/7/2	5	5	4	0.8
BrdU_19	UP/4.2/7/2	5	7	7	1
BrdU_20	UP/4.2/7/2	5	6	6	1

## Sheet: Fig3f
crypt_id	individual_id	BrdU_time (h)	n_Lgr5_CBC	n_Lgr5_BrdU_CBC	labelling_index
BrdU_01	RUN_04	1	3	1	0.333333
BrdU_02	RUN_04	1	2	0	0
BrdU_03	RUN_04	1	4	1	0.25
BrdU_04	RUN_04	1	4	1	0.25
BrdU_05	RUN_04	1	3	0	0
BrdU_06	RUN_04	1	6	3	0.5
BrdU_07	RUN_04	1	5	1	0.2
BrdU_08	RUN_04	1	4	2	0.5
BrdU_09	RUN_04	1	7	3	0.428571
BrdU_10	RUN_04	1	5	2	0.4
BrdU_11	RUN_04	1	5	3	0.6
BrdU_12	RUN_04	1	6	3	0.5
BrdU_13	RUN_04	1	4	2	0.5
BrdU_15	RUN_04	1	4	3	0.75
BrdU_16	RUN_04	1	6	2	0.333333
BrdU_17	RUN_04	1	4	2	0.5
BrdU_18	RUN_04	1	8	3	0.375
BrdU_19	RUN_04	1	4	1	0.25
BrdU_20	RUN_04	1	5	3	0.6
BrdU_21	RUN_04	1	5	1	0.2
BrdU_22	RUN_04	1	8	4	0.5
BrdU_22b	RUN_04	1	6	0	0
BrdU_29	RUN_04	1	7	3	0.428571
BrdU_30	RUN_04	1	5	1	0.2
BrdU_31	RUN_04	1	6	1	0.166667
BrdU_32	RUN_04	1	7	3	0.428571
BrdU_33	RUN_04	1	5	0	0
BrdU_34	RUN_04	1	6	2	0.333333
BrdU_01	RUN_05	1	6	0	0
BrdU_02	RUN_05	1	7	2	0.285714
BrdU_03	RUN_05	1	4	1	0.25
BrdU_04	RUN_05	1	9	1	0.111111
BrdU_05	RUN_05	1	8	3	0.375
BrdU_06	RUN_05	1	5	0	0
BrdU_07	RUN_05	1	5	3	0.6
BrdU_08	RUN_05	1	8	3	0.375
BrdU_09	RUN_05	1	6	2	0.333333
BrdU_10	RUN_05	1	9	0	0
BrdU_11	RUN_05	1	7	1	0.142857
BrdU_12	RUN_05	1	4	3	0.75
BrdU_13	RUN_05	1	5	2	0.4
BrdU_14	RUN_05	1	5	1	0.2
BrdU_15	RUN_05	1	7	2	0.285714
BrdU_16	RUN_05	1	7	2	0.285714
BrdU_17	RUN_05	1	6	0	0
BrdU_18	RUN_05	1	7	3	0.428571
BrdU_19	RUN_05	1	6	1	0.166667
BrdU_20	RUN_05	1	8	0	0
BrdU_21	RUN_05	1	7	1	0.142857
BrdU_22	RUN_05	1	4	1	0.25
BrdU_23	RUN_05	1	6	0	0
BrdU_24	RUN_05	1	7	2	0.285714
BrdU_25	RUN_05	1	6	4	0.666667
BrdU_26	RUN_05	1	3	0	0
BrdU_27	RUN_05	1	5	3	0.6
BrdU_28	RUN_05	1	4	4	1
BrdU_29	RUN_05	1	4	0	0
BrdU_30	RUN_05	1	4	0	0
BrdU_31	RUN_05	1	5	1	0.2
BrdU_32	RUN_05	1	6	2	0.333333
BrdU_33	RUN_05	1	6	2	0.333333
BrdU_01	RUN_06	1	6	0	0
BrdU_02	RUN_06	1	8	3	0.375
BrdU_03	RUN_06	1	9	3	0.333333
BrdU_04	RUN_06	1	6	1	0.166667
BrdU_05	RUN_06	1	7	0	0
BrdU_06	RUN_06	1	7	1	0.142857
BrdU_07	RUN_06	1	7	2	0.285714
BrdU_08	RUN_06	1	7	1	0.142857
BrdU_09	RUN_06	1	6	2	0.333333
BrdU_10	RUN_06	1	9	1	0.111111
BrdU_11	RUN_06	1	7	3	0.428571
BrdU_12	RUN_06	1	8	3	0.375
BrdU_13	RUN_06	1	4	0	0
BrdU_14	RUN_06	1	5	1	0.2
BrdU_15	RUN_06	1	5	1	0.2
BrdU_16	RUN_06	1	5	2	0.4
BrdU_17	RUN_06	1	6	2	0.333333
BrdU_18	RUN_06	1	3	1	0.333333
BrdU_19	RUN_06	1	5	3	0.6
BrdU_20	RUN_06	1	5	1	0.2
BrdU_21	RUN_06	1	6	3	0.5
BrdU_22	RUN_06	1	9	3	0.333333
BrdU_23	RUN_06	1	7	3	0.428571
BrdU_24	RUN_06	1	7	0	0
BrdU_25	RUN_06	1	5	0	0
BrdU_26	RUN_06	1	7	2	0.285714
BrdU_27	RUN_06	1	6	1	0.166667
BrdU_28	RUN_06	1	4	1	0.25
BrdU_29	RUN_06	1	5	2	0.4
BrdU_30	RUN_06	1	8	4	0.5
BrdU_31	RUN_06	1	6	2	0.333333
BrdU_32	RUN_06	1	9	6	0.666667
BrdU_33	RUN_06	1	6	2	0.333333
BrdU_01	RUN_07	7	3	1	0.333333
BrdU_02	RUN_07	7	7	4	0.571429
BrdU_04	RUN_07	7	6	0	0
BrdU_05	RUN_07	7	10	3	0.3
BrdU_06	RUN_07	7	7	2	0.285714
BrdU_07	RUN_07	7	6	3	0.5
BrdU_08	RUN_07	7	7	4	0.571429
BrdU_09	RUN_07	7	7	4	0.571429
BrdU_10	RUN_07	7	4	1	0.25
BrdU_11	RUN_07	7	8	2	0.25
BrdU_12	RUN_07	7	4	1	0.25
BrdU_13	RUN_07	7	8	1	0.125
BrdU_14	RUN_07	7	4	3	0.75
BrdU_15	RUN_07	7	7	1	0.142857
BrdU_16	RUN_07	7	5	2	0.4
BrdU_17	RUN_07	7	4	2	0.5
BrdU_18	RUN_07	7	7	2	0.285714
BrdU_19	RUN_07	7	8	3	0.375
BrdU_22	RUN_07	7	9	2	0.222222
BrdU_23	RUN_07	7	7	3	0.428571
BrdU_24	RUN_07	7	8	4	0.5
BrdU_25	RUN_07	7	5	4	0.8
BrdU_26	RUN_07	7	5	4	0.8
BrdU_27	RUN_07	7	5	1	0.2
BrdU_28	RUN_07	7	7	5	0.714286
BrdU_29	RUN_07	7	5	4	0.8
BrdU_30	RUN_07	7	7	3	0.428571
BrdU_31	RUN_07	7	3	3	1
BrdU_32	RUN_07	7	6	4	0.666667
BrdU_33	RUN_07	7	6	2	0.333333
BrdU_01	RUN_08	7	5	4	0.8
BrdU_02	RUN_08	7	7	1	0.142857
BrdU_03	RUN_08	7	3	1	0.333333
BrdU_04	RUN_08	7	5	4	0.8
BrdU_05	RUN_08	7	6	2	0.333333
BrdU_06	RUN_08	7	6	3	0.5
BrdU_07	RUN_08	7	9	2	0.222222
BrdU_08	RUN_08	7	7	5	0.714286
BrdU_09	RUN_08	7	8	3	0.375
BrdU_10	RUN_08	7	7	3	0.428571
BrdU_11	RUN_08	7	7	1	0.142857
BrdU_12	RUN_08	7	5	2	0.4
BrdU_13	RUN_08	7	8	1	0.125
BrdU_14	RUN_08	7	6	3	0.5
BrdU_15	RUN_08	7	7	3	0.428571
BrdU_16	RUN_08	7	9	4	0.444444
BrdU_17	RUN_08	7	6	3	0.5
BrdU_18	RUN_08	7	9	2	0.222222
BrdU_19	RUN_08	7	6	3	0.5
BrdU_20	RUN_08	7	10	4	0.4
BrdU_21	RUN_08	7	7	3	0.428571
BrdU_22	RUN_08	7	7	6	0.857143
BrdU_23	RUN_08	7	4	1	0.25
BrdU_24	RUN_08	7	11	5	0.454545
BrdU_25	RUN_08	7	11	5	0.454545
BrdU_26	RUN_08	7	9	6	0.666667
BrdU_27	RUN_08	7	6	2	0.333333
BrdU_28	RUN_08	7	7	3	0.428571
BrdU_29	RUN_08	7	8	3	0.375
BrdU_30	RUN_08	7	8	3	0.375
BrdU_31	RUN_08	7	6	3	0.5
BrdU_32	RUN_08	7	8	1	0.125
BrdU_01	RUN_09	7	7	3	0.428571
BrdU_02	RUN_09	7	6	3	0.5
BrdU_03	RUN_09	7	7	4	0.571429
BrdU_04	RUN_09	7	6	3	0.5
BrdU_05	RUN_09	7	6	2	0.333333
BrdU_06	RUN_09	7	11	5	0.454545
BrdU_07	RUN_09	7	6	5	0.833333
BrdU_08	RUN_09	7	5	4	0.8
BrdU_09	RUN_09	7	8	7	0.875
BrdU_10	RUN_09	7	7	4	0.571429
BrdU_11	RUN_09	7	6	5	0.833333
BrdU_12	RUN_09	7	7	6	0.857143
BrdU_13	RUN_09	7	8	4	0.5
BrdU_14	RUN_09	7	7	4	0.571429
BrdU_15	RUN_09	7	8	6	0.75
BrdU_16	RUN_09	7	7	4	0.571429
BrdU_17	RUN_09	7	8	1	0.125
BrdU_18	RUN_09	7	8	4	0.5
BrdU_19	RUN_09	7	6	3	0.5
BrdU_20	RUN_09	7	10	6	0.6
BrdU_21	RUN_09	7	9	6	0.666667
BrdU_22	RUN_09	7	8	3	0.375
BrdU_23	RUN_09	7	8	6	0.75
BrdU_24	RUN_09	7	10	4	0.4
BrdU_25a	RUN_09	7	10	4	0.4
BrdU_26b	RUN_09	7	7	3	0.428571
BrdU_25	RUN_09	7	7	2	0.285714
BrdU_26	RUN_09	7	5	4	0.8
BrdU_27	RUN_09	7	8	3	0.375
BrdU_28	RUN_09	7	9	5	0.555556
BrdU_29	RUN_09	7	8	4	0.5
BrdU_30	RUN_09	7	6	4	0.666667
BrdU_31	RUN_09	7	6	2	0.333333
BrdU_32	RUN_09	7	5	1	0.2
BrdU_33	RUN_09	7	8	3	0.375
BrdU_01	RUN_10	13	7	6	0.857143
BrdU_02	RUN_10	13	4	3	0.75
BrdU_03	RUN_10	13	7	4	0.571429
BrdU_04	RUN_10	13	3	3	1
BrdU_05	RUN_10	13	8	7	0.875
BrdU_06	RUN_10	13	6	2	0.333333
BrdU_07	RUN_10	13	5	2	0.4
BrdU_08	RUN_10	13	7	6	0.857143
BrdU_09	RUN_10	13	8	6	0.75
BrdU_10	RUN_10	13	10	6	0.6
BrdU_11	RUN_10	13	7	4	0.571429
BrdU_12	RUN_10	13	5	3	0.6
BrdU_13	RUN_10	13	5	3	0.6
BrdU_14	RUN_10	13	4	4	1
BrdU_15	RUN_10	13	6	6	1
BrdU_16	RUN_10	13	10	4	0.4
BrdU_17	RUN_10	13	8	5	0.625
BrdU_18	RUN_10	13	8	4	0.5
BrdU_19	RUN_10	13	8	4	0.5
BrdU_20	RUN_10	13	7	3	0.428571
BrdU_21	RUN_10	13	10	7	0.7
BrdU_22	RUN_10	13	8	4	0.5
BrdU_23	RUN_10	13	4	2	0.5
BrdU_24	RUN_10	13	7	2	0.285714
BrdU_25	RUN_10	13	8	4	0.5
BrdU_26	RUN_10	13	6	5	0.833333
BrdU_27	RUN_10	13	6	4	0.666667
BrdU_28	RUN_10	13	7	2	0.285714
BrdU_29	RUN_10	13	7	3	0.428571
BrdU_30	RUN_10	13	9	5	0.555556
BrdU_31	RUN_10	13	6	4	0.666667
BrdU_32	RUN_10	13	5	5	1
BrdU_01	RUN_11	13	6	3	0.5
BrdU_02	RUN_11	13	5	4	0.8
BrdU_03	RUN_11	13	6	2	0.333333
BrdU_04	RUN_11	13	7	4	0.571429
BrdU_05	RUN_11	13	4	3	0.75
BrdU_06	RUN_11	13	5	3	0.6
BrdU_07	RUN_11	13	8	3	0.375
BrdU_09	RUN_11	13	6	4	0.666667
BrdU_11	RUN_11	13	8	5	0.625
BrdU_12	RUN_11	13	8	2	0.25
BrdU_13	RUN_11	13	12	6	0.5
BrdU_14	RUN_11	13	6	5	0.833333
BrdU_15	RUN_11	13	6	4	0.666667
BrdU_16	RUN_11	13	10	6	0.6
BrdU_17	RUN_11	13	11	1	0.0909091
BrdU_18	RUN_11	13	18	5	0.277778
BrdU_19	RUN_11	13	5	3	0.6
BrdU_20	RUN_11	13	3	3	1
BrdU_21	RUN_11	13	5	3	0.6
BrdU_23	RUN_11	13	7	7	1
BrdU_24	RUN_11	13	6	5	0.833333
BrdU_25	RUN_11	13	3	3	1
BrdU_26	RUN_11	13	5	4	0.8
BrdU_27	RUN_11	13	7	6	0.857143
BrdU_28	RUN_11	13	3	1	0.333333
BrdU_29	RUN_11	13	3	3	1
BrdU_30	RUN_11	13	4	3	0.75
BrdU_31	RUN_11	13	6	4	0.666667
BrdU_32	RUN_11	13	10	5	0.5
BrdU_01	RUN_12	13	11	6	0.545455
BrdU_02	RUN_12	13	12	7	0.583333
BrdU_03	RUN_12	13	7	6	0.857143
BrdU_04	RUN_12	13	8	6	0.75
BrdU_05	RUN_12	13	9	7	0.777778
BrdU_06	RUN_12	13	6	3	0.5
BrdU_07	RUN_12	13	4	4	1
BrdU_08	RUN_12	13	10	2	0.2
BrdU_09	RUN_12	13	8	6	0.75
BrdU_10	RUN_12	13	5	5	1
BrdU_11	RUN_12	13	7	5	0.714286
BrdU_12	RUN_12	13	4	2	0.5
BrdU_13	RUN_12	13	8	6	0.75
BrdU_14	RUN_12	13	8	4	0.5
BrdU_15	RUN_12	13	7	5	0.714286
BrdU_16	RUN_12	13	8	1	0.125
BrdU_17	RUN_12	13	10	7	0.7
BrdU_18	RUN_12	13	11	10	0.909091
BrdU_19	RUN_12	13	11	5	0.454545
BrdU_20	RUN_12	13	10	7	0.7
BrdU_21	RUN_12	13	7	7	1
BrdU_22	RUN_12	13	5	4	0.8
BrdU_23	RUN_12	13	5	5	1
BrdU_23b	RUN_12	13	6	4	0.666667
BrdU_24	RUN_12	13	2	2	1
BrdU_25	RUN_12	13	2	1	0.5
BrdU_26	RUN_12	13	9	4	0.444444
BrdU_27	RUN_12	13	5	5	1
BrdU_28	RUN_12	13	9	8	0.888889
BrdU_29	RUN_12	13	8	8	1
BrdU_30	RUN_12	13	7	5	0.714286
BrdU_31	RUN_12	13	6	6	1
BrdU_32	RUN_12	13	5	4	0.8
BrdU_33	RUN_12	13	8	2	0.25
BrdU_34	RUN_12	13	8	6	0.75
BrdU_35	RUN_12	13	7	5	0.714286
BrdU_01	RUN_13	19	5	4	0.8
BrdU_02	RUN_13	19	9	6	0.666667
BrdU_03	RUN_13	19	4	4	1
BrdU_04	RUN_13	19	8	6	0.75
BrdU_05	RUN_13	19	5	4	0.8
BrdU_06	RUN_13	19	4	4	1
BrdU_07	RUN_13	19	5	3	0.6
BrdU_08	RUN_13	19	6	2	0.333333
BrdU_09	RUN_13	19	8	4	0.5
BrdU_10	RUN_13	19	8	5	0.625
BrdU_11	RUN_13	19	8	6	0.75
BrdU_12	RUN_13	19	6	4	0.666667
BrdU_13	RUN_13	19	7	3	0.428571
BrdU_14	RUN_13	19	8	4	0.5
BrdU_15	RUN_13	19	9	6	0.666667
BrdU_16	RUN_13	19	5	5	1
BrdU_17	RUN_13	19	7	5	0.714286
BrdU_18	RUN_13	19	8	6	0.75
BrdU_19	RUN_13	19	4	4	1
BrdU_20	RUN_13	19	8	6	0.75
BrdU_22	RUN_13	19	7	5	0.714286
BrdU_23	RUN_13	19	6	6	1
BrdU_25	RUN_13	19	2	2	1
BrdU_26	RUN_13	19	4	4	1
BrdU_27	RUN_13	19	6	4	0.666667
BrdU_28	RUN_13	19	5	2	0.4
BrdU_29	RUN_13	19	2	2	1
BrdU_30	RUN_13	19	2	2	1
BrdU_31	RUN_13	19	4	4	1
BrdU_32	RUN_13	19	4	3	0.75
BrdU_33	RUN_13	19	7	5	0.714286
BrdU_34	RUN_13	19	8	7	0.875
BrdU_35	RUN_13	19	5	3	0.6
BrdU_01	RUN_14	19	4	3	0.75
BrdU_02	RUN_14	19	4	3	0.75
BrdU_03	RUN_14	19	6	6	1
BrdU_04	RUN_14	19	7	7	1
BrdU_05	RUN_14	19	5	4	0.8
BrdU_06	RUN_14	19	7	5	0.714286
BrdU_07	RUN_14	19	4	4	1
BrdU_08	RUN_14	19	6	3	0.5
BrdU_09	RUN_14	19	4	4	1
BrdU_10	RUN_14	19	6	5	0.833333
BrdU_11	RUN_14	19	4	3	0.75
BrdU_12	RUN_14	19	5	5	1
BrdU_13	RUN_14	19	5	3	0.6
BrdU_14	RUN_14	19	5	3	0.6
BrdU_16	RUN_14	19	4	4	1
BrdU_17	RUN_14	19	4	4	1
BrdU_18	RUN_14	19	4	4	1
BrdU_19	RUN_14	19	5	3	0.6
BrdU_20	RUN_14	19	3	3	1
BrdU_21	RUN_14	19	5	4	0.8
BrdU_22	RUN_14	19	5	4	0.8
BrdU_24	RUN_14	19	5	4	0.8
BrdU_25	RUN_14	19	4	4	1
BrdU_26	RUN_14	19	4	3	0.75
BrdU_27	RUN_14	19	4	4	1
BrdU_28	RUN_14	19	6	5	0.833333
BrdU_29	RUN_14	19	4	3	0.75
BrdU_30	RUN_14	19	3	3	1
BrdU_31	RUN_14	19	5	4	0.8
BrdU_32	RUN_14	19	5	3	0.6
BrdU_33	RUN_14	19	6	6	1
BrdU_01	RUN_15	19	7	7	1
BrdU_02	RUN_15	19	4	4	1
BrdU_03	RUN_15	19	5	4	0.8
BrdU_04	RUN_15	19	7	6	0.857143
BrdU_05	RUN_15	19	5	5	1
BrdU_06	RUN_15	19	6	5	0.833333
BrdU_07	RUN_15	19	5	5	1
BrdU_08	RUN_15	19	5	5	1
BrdU_09	RUN_15	19	6	2	0.333333
BrdU_10	RUN_15	19	5	4	0.8
BrdU_11	RUN_15	19	6	5	0.833333
BrdU_12	RUN_15	19	7	7	1
BrdU_13	RUN_15	19	8	7	0.875
BrdU_14	RUN_15	19	4	4	1
BrdU_15	RUN_15	19	11	10	0.909091
BrdU_16	RUN_15	19	7	7	1
BrdU_17	RUN_15	19	4	4	1
BrdU_18	RUN_15	19	5	5	1
BrdU_19	RUN_15	19	6	5	0.833333
BrdU_20	RUN_15	19	7	5	0.714286
BrdU_21	RUN_15	19	4	2	0.5
BrdU_22	RUN_15	19	5	4	0.8
BrdU_23	RUN_15	19	4	4	1
BrdU_24	RUN_15	19	8	8	1
BrdU_25	RUN_15	19	7	5	0.714286
BrdU_26	RUN_15	19	5	5	1
BrdU_27	RUN_15	19	5	4	0.8
BrdU_28	RUN_15	19	5	5	1
BrdU_29	RUN_15	19	6	4	0.666667
BrdU_30	RUN_15	19	7	6	0.857143
BrdU_31	RUN_15	19	8	8	1
BrdU_32	RUN_15	19	5	5	1
BrdU_33	RUN_15	19	4	3	0.75
BrdU_34	RUN_15	19	7	7	1
BrdU_35	RUN_15	19	6	6	1
BrdU_01	RUN_16	25	5	5	1
BrdU_02	RUN_16	25	6	6	1
BrdU_03	RUN_16	25	7	6	0.857143
BrdU_04	RUN_16	25	4	3	0.75
BrdU_05	RUN_16	25	4	4	1
BrdU_06	RUN_16	25	3	3	1
BrdU_07	RUN_16	25	8	8	1
BrdU_08	RUN_16	25	6	6	1
BrdU_09	RUN_16	25	4	4	1
BrdU_10	RUN_16	25	5	5	1
BrdU_11	RUN_16	25	7	7	1
BrdU_12	RUN_16	25	8	7	0.875
BrdU_13	RUN_16	25	5	5	1
BrdU_14	RUN_16	25	4	4	1
BrdU_15	RUN_16	25	6	6	1
BrdU_16	RUN_16	25	5	5	1
BrdU_17	RUN_16	25	4	4	1
BrdU_18	RUN_16	25	7	6	0.857143
BrdU_19	RUN_16	25	5	5	1
BrdU_20	RUN_16	25	7	7	1
BrdU_21	RUN_16	25	4	4	1
BrdU_22	RUN_16	25	7	7	1
BrdU_23	RUN_16	25	9	8	0.888889
BrdU_24	RUN_16	25	3	3	1
BrdU_25	RUN_16	25	2	2	1
BrdU_26	RUN_16	25	5	5	1
BrdU_27	RUN_16	25	4	4	1
BrdU_28	RUN_16	25	7	7	1
BrdU_29	RUN_16	25	5	5	1
BrdU_30	RUN_16	25	4	4	1
BrdU_31	RUN_16	25	8	8	1
BrdU_32	RUN_16	25	7	7	1
BrdU_33	RUN_16	25	4	4	1
BrdU_01	RUN_17	25	3	3	1
BrdU_02	RUN_17	25	3	3	1
BrdU_03	RUN_17	25	5	5	1
BrdU_04	RUN_17	25	6	6	1
BrdU_05	RUN_17	25	8	8	1
BrdU_06	RUN_17	25	7	7	1
BrdU_07	RUN_17	25	4	4	1
BrdU_08	RUN_17	25	5	5	1
BrdU_09	RUN_17	25	2	2	1
BrdU_10	RUN_17	25	2	2	1
BrdU_11	RUN_17	25	2	2	1
BrdU_12	RUN_17	25	3	3	1
BrdU_13	RUN_17	25	3	3	1
BrdU_14	RUN_17	25	8	8	1
BrdU_15	RUN_17	25	3	3	1
BrdU_16	RUN_17	25	7	7	1
BrdU_17	RUN_17	25	4	4	1
BrdU_18	RUN_17	25	6	6	1
BrdU_19	RUN_17	25	5	5	1
BrdU_20	RUN_17	25	3	3	1
BrdU_21	RUN_17	25	2	2	1
BrdU_22	RUN_17	25	6	5	0.833333
BrdU_23	RUN_17	25	9	8	0.888889
BrdU_26	RUN_17	25	7	7	1
BrdU_27	RUN_17	25	7	7	1
BrdU_28	RUN_17	25	5	5	1
BrdU_29	RUN_17	25	4	4	1
BrdU_30	RUN_17	25	7	6	0.857143
BrdU_32	RUN_17	25	3	3	1
BrdU_33	RUN_17	25	6	6	1
BrdU_01	RUN_18	25	5	4	0.8
BrdU_02	RUN_18	25	6	6	1
BrdU_03	RUN_18	25	6	6	1
BrdU_04	RUN_18	25	7	7	1
BrdU_05	RUN_18	25	8	8	1
BrdU_06	RUN_18	25	5	5	1
BrdU_07	RUN_18	25	5	5	1
BrdU_08	RUN_18	25	6	6	1
BrdU_09	RUN_18	25	10	10	1
BrdU_10	RUN_18	25	6	6	1
BrdU_11	RUN_18	25	6	6	1
BrdU_12	RUN_18	25	6	6	1
BrdU_13	RUN_18	25	9	8	0.888889
BrdU_14	RUN_18	25	9	9	1
BrdU_16	RUN_18	25	6	6	1
BrdU_17	RUN_18	25	8	7	0.875
BrdU_18	RUN_18	25	7	7	1
BrdU_19	RUN_18	25	5	5	1
BrdU_20	RUN_18	25	6	6	1
BrdU_21	RUN_18	25	4	4	1
BrdU_22	RUN_18	25	4	4	1
BrdU_23	RUN_18	25	5	5	1
BrdU_24	RUN_18	25	8	8	1
BrdU_25	RUN_18	25	7	7	1
BrdU_26	RUN_18	25	5	5	1
BrdU_27	RUN_18	25	6	6	1
BrdU_28	RUN_18	25	4	4	1
BrdU_29	RUN_18	25	4	4	1
BrdU_30	RUN_18	25	7	6	0.857143
BrdU_31	RUN_18	25	10	10	1
BrdU_32	RUN_18	25	6	5	0.833333
BrdU_33	RUN_18	25	5	5	1
BrdU_34	RUN_18	25	6	6	1
BrdU_35	RUN_18	25	8	8	1
BrdU_36	RUN_18	25	8	8	1
BrdU_01	RUN_19	31	10	10	1
BrdU_02	RUN_19	31	4	4	1
BrdU_03	RUN_19	31	3	3	1
BrdU_04	RUN_19	31	5	5	1
BrdU_05	RUN_19	31	10	8	0.8
BrdU_06	RUN_19	31	7	7	1
BrdU_07	RUN_19	31	10	10	1
BrdU_08	RUN_19	31	4	4	1
BrdU_09	RUN_19	31	6	6	1
BrdU_10	RUN_19	31	5	5	1
BrdU_11	RUN_19	31	4	4	1
BrdU_12	RUN_19	31	7	6	0.857143
BrdU_14	RUN_19	31	5	5	1
BrdU_15	RUN_19	31	6	6	1
BrdU_16	RUN_19	31	5	5	1
BrdU_17	RUN_19	31	3	3	1
BrdU_18	RUN_19	31	6	6	1
BrdU_19	RUN_19	31	5	5	1
BrdU_20	RUN_19	31	7	7	1
BrdU_21	RUN_19	31	12	10	0.833333
BrdU_22	RUN_19	31	5	5	1
BrdU_24	RUN_19	31	4	4	1
BrdU_25	RUN_19	31	5	5	1
BrdU_26	RUN_19	31	5	5	1
BrdU_27	RUN_19	31	10	9	0.9
BrdU_28	RUN_19	31	3	3	1
BrdU_30	RUN_19	31	3	3	1
BrdU_31	RUN_19	31	8	7	0.875
BrdU_32	RUN_19	31	7	7	1
BrdU_33	RUN_19	31	8	7	0.875
BrdU_34	RUN_19	31	7	7	1
BrdU_35	RUN_19	31	5	5	1
BrdU_01	RUN_20	31	10	9	0.9
BrdU_02	RUN_20	31	5	5	1
BrdU_03	RUN_20	31	7	7	1
BrdU_04	RUN_20	31	6	6	1
BrdU_05	RUN_20	31	5	5	1
BrdU_06	RUN_20	31	11	8	0.727273
BrdU_07	RUN_20	31	3	3	1
BrdU_08	RUN_20	31	3	3	1
BrdU_09	RUN_20	31	5	5	1
BrdU_10	RUN_20	31	6	6	1
BrdU_11	RUN_20	31	7	7	1
BrdU_12	RUN_20	31	8	8	1
BrdU_13	RUN_20	31	5	5	1
BrdU_14	RUN_20	31	7	7	1
BrdU_15	RUN_20	31	6	6	1
BrdU_16	RUN_20	31	6	6	1
BrdU_17	RUN_20	31	6	6	1
BrdU_18	RUN_20	31	4	4	1
BrdU_19	RUN_20	31	8	7	0.875
BrdU_20	RUN_20	31	6	6	1
BrdU_21	RUN_20	31	8	8	1
BrdU_22	RUN_20	31	8	8	1
BrdU_23	RUN_20	31	4	4	1
BrdU_24	RUN_20	31	7	7	1
BrdU_25	RUN_20	31	6	6	1
BrdU_26	RUN_20	31	5	5	1
BrdU_27	RUN_20	31	4	4	1
BrdU_28	RUN_20	31	10	9	0.9
BrdU_29	RUN_20	31	8	8	1
BrdU_30	RUN_20	31	8	8	1
BrdU_31	RUN_20	31	7	7	1
BrdU_32	RUN_20	31	7	6	0.857143
BrdU_33	RUN_20	31	4	4	1
BrdU_34	RUN_20	31	2	2	1
BrdU_01	RUN_21	31	4	4	1
BrdU_02	RUN_21	31	8	8	1
BrdU_03	RUN_21	31	6	6	1
BrdU_04	RUN_21	31	9	9	1
BrdU_05	RUN_21	31	5	5	1
BrdU_06	RUN_21	31	6	6	1
BrdU_07	RUN_21	31	8	8	1
BrdU_09	RUN_21	31	5	5	1
BrdU_10	RUN_21	31	3	3	1
BrdU_11	RUN_21	31	7	6	0.857143
BrdU_12	RUN_21	31	7	7	1
BrdU_13	RUN_21	31	4	4	1
BrdU_14	RUN_21	31	5	5	1
BrdU_15	RUN_21	31	3	3	1
BrdU_16	RUN_21	31	5	5	1
BrdU_17	RUN_21	31	3	3	1
BrdU_19	RUN_21	31	9	9	1
BrdU_20	RUN_21	31	7	5	0.714286
BrdU_21	RUN_21	31	5	5	1
BrdU_22	RUN_21	31	4	4	1
BrdU_23	RUN_21	31	4	4	1
BrdU_24	RUN_21	31	7	7	1
BrdU_25	RUN_21	31	4	4	1
BrdU_26	RUN_21	31	5	5	1
BrdU_27	RUN_21	31	7	7	1
BrdU_28	RUN_21	31	8	8	1
BrdU_29	RUN_21	31	7	7	1
BrdU_30	RUN_21	31	7	7	1
BrdU_31	RUN_21	31	3	3	1
BrdU_32	RUN_21	31	10	9	0.9
BrdU_33	RUN_21	31	5	5	1
BrdU_34	RUN_21	31	8	8	1
BrdU_35	RUN_21	31	6	6	1
BrdU_01	RUN_22	37	5	5	1
BrdU_02	RUN_22	37	7	7	1
BrdU_04	RUN_22	37	7	6	0.857143
BrdU_05	RUN_22	37	6	6	1
BrdU_06	RUN_22	37	4	4	1
BrdU_07	RUN_22	37	6	6	1
BrdU_08	RUN_22	37	4	4	1
BrdU_09	RUN_22	37	2	2	1
BrdU_10	RUN_22	37	5	5	1
BrdU_11	RUN_22	37	6	6	1
BrdU_12	RUN_22	37	5	5	1
BrdU_13	RUN_22	37	5	5	1
BrdU_14	RUN_22	37	7	7	1
BrdU_15	RUN_22	37	5	5	1
BrdU_16	RUN_22	37	6	6	1
BrdU_17	RUN_22	37	8	7	0.875
BrdU_18	RUN_22	37	7	7	1
BrdU_19	RUN_22	37	3	3	1
BrdU_20	RUN_22	37	5	5	1
BrdU_22	RUN_22	37	8	8	1
BrdU_23	RUN_22	37	6	6	1
BrdU_24	RUN_22	37	8	8	1
BrdU_25	RUN_22	37	3	3	1
BrdU_26	RUN_22	37	4	3	0.75
BrdU_27	RUN_22	37	7	7	1
BrdU_28	RUN_22	37	8	8	1
BrdU_30	RUN_22	37	5	5	1
BrdU_31	RUN_22	37	8	7	0.875
BrdU_32	RUN_22	37	6	6	1
BrdU_33	RUN_22	37	7	7	1
BrdU_34	RUN_22	37	7	7	1
BrdU_01	RUN_23	37	9	9	1
BrdU_02	RUN_23	37	6	6	1
BrdU_03	RUN_23	37	5	5	1
BrdU_04	RUN_23	37	8	8	1
BrdU_05	RUN_23	37	7	7	1
BrdU_06	RUN_23	37	7	7	1
BrdU_07	RUN_23	37	5	5	1
BrdU_08	RUN_23	37	8	8	1
BrdU_09	RUN_23	37	9	8	0.888889
BrdU_10	RUN_23	37	8	8	1
BrdU_11	RUN_23	37	4	4	1
BrdU_12	RUN_23	37	6	6	1
BrdU_13	RUN_23	37	7	7	1
BrdU_14	RUN_23	37	4	4	1
BrdU_15	RUN_23	37	4	4	1
BrdU_16	RUN_23	37	3	3	1
BrdU_17	RUN_23	37	4	4	1
BrdU_18	RUN_23	37	8	8	1
BrdU_19	RUN_23	37	3	3	1
BrdU_20	RUN_23	37	5	5	1
BrdU_21	RUN_23	37	7	6	0.857143
BrdU_22	RUN_23	37	5	5	1
BrdU_23	RUN_23	37	8	8	1
BrdU_24	RUN_23	37	6	6	1
BrdU_25	RUN_23	37	8	8	1
BrdU_26	RUN_23	37	7	7	1
BrdU_27	RUN_23	37	5	5	1
BrdU_28	RUN_23	37	6	6	1
BrdU_29	RUN_23	37	4	4	1
BrdU_30	RUN_23	37	5	5	1
BrdU_31	RUN_23	37	11	9	0.818182
BrdU_01	RUN_24	37	8	8	1
BrdU_02	RUN_24	37	7	7	1
BrdU_03	RUN_24	37	7	7	1
BrdU_04	RUN_24	37	7	7	1
BrdU_05	RUN_24	37	6	6	1
BrdU_06	RUN_24	37	5	5	1
BrdU_07	RUN_24	37	5	5	1
BrdU_08	RUN_24	37	2	2	1
BrdU_09	RUN_24	37	10	9	0.9
BrdU_10	RUN_24	37	10	10	1
BrdU_11	RUN_24	37	6	6	1
BrdU_12	RUN_24	37	6	6	1
BrdU_13	RUN_24	37	6	6	1
BrdU_14	RUN_24	37	4	4	1
BrdU_15	RUN_24	37	6	6	1
BrdU_16	RUN_24	37	6	6	1
BrdU_17	RUN_24	37	6	6	1
BrdU_18	RUN_24	37	7	7	1
BrdU_19	RUN_24	37	4	4	1
BrdU_20	RUN_24	37	7	7	1
BrdU_21	RUN_24	37	5	4	0.8
BrdU_22	RUN_24	37	5	5	1
BrdU_24	RUN_24	37	5	5	1
BrdU_25	RUN_24	37	7	7	1
BrdU_26	RUN_24	37	8	8	1
BrdU_27	RUN_24	37	6	6	1
BrdU_28	RUN_24	37	6	6	1
BrdU_29	RUN_24	37	7	6	0.857143
BrdU_30	RUN_24	37	6	6	1
BrdU_31	RUN_24	37	5	5	1
BrdU_32	RUN_24	37	7	7	1
BrdU_33	RUN_24	37	4	4	1
BrdU_34	RUN_24	37	7	7	1
BrdU_35	RUN_24	37	4	4	1
BrdU_01	RUN_25	43	7	7	1
BrdU_02	RUN_25	43	7	7	1
BrdU_03	RUN_25	43	6	6	1
BrdU_04	RUN_25	43	7	7	1
BrdU_05	RUN_25	43	4	4	1
BrdU_06	RUN_25	43	5	5	1
BrdU_07	RUN_25	43	8	7	0.875
BrdU_08	RUN_25	43	7	7	1
BrdU_09	RUN_25	43	5	5	1
BrdU_10	RUN_25	43	7	7	1
BrdU_11	RUN_25	43	4	4	1
BrdU_12	RUN_25	43	5	5	1
BrdU_13	RUN_25	43	9	9	1
BrdU_14	RUN_25	43	5	5	1
BrdU_15	RUN_25	43	9	9	1
BrdU_16	RUN_25	43	8	7	0.875
BrdU_17	RUN_25	43	4	4	1
BrdU_18	RUN_25	43	7	7	1
BrdU_19	RUN_25	43	4	4	1
BrdU_20	RUN_25	43	7	7	1
BrdU_21	RUN_25	43	5	5	1
BrdU_22	RUN_25	43	8	8	1
BrdU_23	RUN_25	43	5	5	1
BrdU_26	RUN_25	43	11	9	0.818182
BrdU_27	RUN_25	43	7	7	1
BrdU_28	RUN_25	43	2	2	1
BrdU_29	RUN_25	43	6	6	1
BrdU_30	RUN_25	43	7	7	1
BrdU_31	RUN_25	43	6	6	1
BrdU_32	RUN_25	43	8	8	1
BrdU_33	RUN_25	43	4	4	1
BrdU_01	RUN_26	43	6	6	1
BrdU_02	RUN_26	43	6	6	1
BrdU_03	RUN_26	43	6	6	1
BrdU_04	RUN_26	43	5	5	1
BrdU_05	RUN_26	43	7	7	1
BrdU_06	RUN_26	43	5	5	1
BrdU_07	RUN_26	43	7	6	0.857143
BrdU_08	RUN_26	43	8	8	1
BrdU_09	RUN_26	43	4	4	1
BrdU_10	RUN_26	43	5	5	1
BrdU_11	RUN_26	43	8	8	1
BrdU_12	RUN_26	43	5	5	1
BrdU_13	RUN_26	43	4	4	1
BrdU_14	RUN_26	43	8	8	1
BrdU_15	RUN_26	43	4	4	1
BrdU_16	RUN_26	43	5	5	1
BrdU_17	RUN_26	43	6	6	1
BrdU_18	RUN_26	43	8	8	1
BrdU_19	RUN_26	43	6	6	1
BrdU_20	RUN_26	43	7	6	0.857143
BrdU_21	RUN_26	43	4	4	1
BrdU_22	RUN_26	43	7	7	1
BrdU_23	RUN_26	43	6	6	1
BrdU_24	RUN_26	43	3	3	1
BrdU_25	RUN_26	43	9	9	1
BrdU_26	RUN_26	43	7	7	1
BrdU_27	RUN_26	43	4	4	1
BrdU_28	RUN_26	43	8	8	1
BrdU_29	RUN_26	43	7	7	1
BrdU_30	RUN_26	43	5	5	1
BrdU_31	RUN_26	43	5	5	1
BrdU_32	RUN_26	43	8	8	1
BrdU_33	RUN_26	43	6	6	1
BrdU_01	RUN_27	43	10	10	1
BrdU_02	RUN_27	43	4	4	1
BrdU_03	RUN_27	43	5	5	1
BrdU_04	RUN_27	43	5	5	1
BrdU_05	RUN_27	43	7	7	1
BrdU_06	RUN_27	43	8	8	1
BrdU_07	RUN_27	43	11	9	0.818182
BrdU_08	RUN_27	43	5	5	1
BrdU_09	RUN_27	43	8	8	1
BrdU_10	RUN_27	43	6	6	1
BrdU_11	RUN_27	43	5	5	1
BrdU_14	RUN_27	43	6	6	1
BrdU_15	RUN_27	43	7	7	1
BrdU_16	RUN_27	43	3	3	1
BrdU_17	RUN_27	43	3	3	1
BrdU_18	RUN_27	43	9	8	0.888889
BrdU_19	RUN_27	43	7	7	1
BrdU_20	RUN_27	43	5	5	1
BrdU_21	RUN_27	43	8	8	1
BrdU_22	RUN_27	43	7	7	1
BrdU_23	RUN_27	43	8	8	1
BrdU_24	RUN_27	43	4	4	1
BrdU_25	RUN_27	43	5	5	1
BrdU_26	RUN_27	43	8	8	1
BrdU_27	RUN_27	43	4	4	1
BrdU_28	RUN_27	43	5	5	1
BrdU_29	RUN_27	43	7	6	0.857143
BrdU_30	RUN_27	43	6	6	1
BrdU_31	RUN_27	43	8	8	1
BrdU_32	RUN_27	43	5	5	1
BrdU_33	RUN_27	43	7	7	1
BrdU_01	RUN_28	49	6	6	1
BrdU_02	RUN_28	49	4	4	1
BrdU_03	RUN_28	49	5	5	1
BrdU_04	RUN_28	49	7	7	1
BrdU_06	RUN_28	49	5	5	1
BrdU_07	RUN_28	49	5	5	1
BrdU_08	RUN_28	49	3	2	0.666667
BrdU_09	RUN_28	49	5	5	1
BrdU_10	RUN_28	49	8	8	1
BrdU_11	RUN_28	49	5	5	1
BrdU_12	RUN_28	49	7	7	1
BrdU_13	RUN_28	49	9	9	1
BrdU_14	RUN_28	49	9	9	1
BrdU_15	RUN_28	49	4	4	1
BrdU_16	RUN_28	49	4	4	1
BrdU_17	RUN_28	49	5	5	1
BrdU_18	RUN_28	49	7	7	1
BrdU_19	RUN_28	49	3	3	1
BrdU_20	RUN_28	49	7	8	1.14286
BrdU_21	RUN_28	49	3	3	1
BrdU_22	RUN_28	49	6	6	1
BrdU_23	RUN_28	49	6	6	1
BrdU_24	RUN_28	49	7	7	1
BrdU_27	RUN_28	49	7	7	1
BrdU_28	RUN_28	49	10	10	1
BrdU_29	RUN_28	49	4	4	1
BrdU_30	RUN_28	49	7	7	1
BrdU_31	RUN_28	49	3	3	1
BrdU_32	RUN_28	49	4	4	1
BrdU_33	RUN_28	49	5	5	1
BrdU_01	RUN_29	49	9	9	1
BrdU_02	RUN_29	49	3	3	1
BrdU_03	RUN_29	49	5	5	1
BrdU_04	RUN_29	49	2	2	1
BrdU_05	RUN_29	49	4	4	1
BrdU_06	RUN_29	49	8	8	1
BrdU_07	RUN_29	49	8	8	1
BrdU_08	RUN_29	49	10	8	0.8
BrdU_09	RUN_29	49	9	9	1
BrdU_10	RUN_29	49	6	6	1
BrdU_11	RUN_29	49	12	12	1
BrdU_12	RUN_29	49	8	8	1
BrdU_13	RUN_29	49	4	4	1
BrdU_14	RUN_29	49	7	7	1
BrdU_15	RUN_29	49	8	8	1
BrdU_16	RUN_29	49	6	6	1
BrdU_17	RUN_29	49	9	7	0.777778
BrdU_18	RUN_29	49	5	5	1
BrdU_19	RUN_29	49	9	9	1
BrdU_20	RUN_29	49	6	6	1
BrdU_21	RUN_29	49	7	7	1
BrdU_22	RUN_29	49	7	7	1
BrdU_23	RUN_29	49	5	5	1
BrdU_24	RUN_29	49	6	6	1
BrdU_26	RUN_29	49	5	5	1
BrdU_27	RUN_29	49	6	6	1
BrdU_28	RUN_29	49	6	5	0.833333
BrdU_29	RUN_29	49	5	5	1
BrdU_30	RUN_29	49	10	10	1
BrdU_31	RUN_29	49	3	3	1
BrdU_32	RUN_29	49	2	2	1
BrdU_33	RUN_29	49	4	4	1
BrdU_34	RUN_29	49	5	5	1
BrdU_01	RUN_30	49	5	5	1
BrdU_02	RUN_30	49	5	5	1
BrdU_03	RUN_30	49	5	5	1
BrdU_05	RUN_30	49	9	9	1
BrdU_06	RUN_30	49	10	8	0.8
BrdU_07	RUN_30	49	7	7	1
BrdU_08	RUN_30	49	9	9	1
BrdU_09	RUN_30	49	5	5	1
BrdU_10	RUN_30	49	6	6	1
BrdU_11	RUN_30	49	4	4	1
BrdU_12	RUN_30	49	6	6	1
BrdU_13	RUN_30	49	6	6	1
BrdU_14	RUN_30	49	5	5	1
BrdU_15	RUN_30	49	9	9	1
BrdU_16	RUN_30	49	8	8	1
BrdU_17	RUN_30	49	8	8	1
BrdU_18	RUN_30	49	8	7	0.875
BrdU_19	RUN_30	49	6	6	1
BrdU_20	RUN_30	49	9	9	1
BrdU_21	RUN_30	49	8	8	1
BrdU_22	RUN_30	49	6	6	1
BrdU_24	RUN_30	49	9	9	1
BrdU_25	RUN_30	49	5	5	1
BrdU_26	RUN_30	49	7	7	1
BrdU_27	RUN_30	49	7	6	0.857143
BrdU_28	RUN_30	49	4	4	1
BrdU_29	RUN_30	49	8	8	1
BrdU_30	RUN_30	49	6	6	1
BrdU_31	RUN_30	49	6	6	1
BrdU_32	RUN_30	49	8	8	1
BrdU_33	RUN_30	49	4	4	1
BrdU_34	RUN_30	49	7	7	1
BrdU_01	RUN_31	55	7	7	1
BrdU_02	RUN_31	55	8	8	1
BrdU_03	RUN_31	55	8	8	1
BrdU_04	RUN_31	55	6	6	1
BrdU_05	RUN_31	55	5	5	1
BrdU_06	RUN_31	55	7	7	1
BrdU_07	RUN_31	55	8	8	1
BrdU_08	RUN_31	55	4	4	1
BrdU_09	RUN_31	55	2	2	1
BrdU_10	RUN_31	55	6	6	1
BrdU_11	RUN_31	55	4	4	1
BrdU_12	RUN_31	55	7	6	0.857143
BrdU_13	RUN_31	55	7	7	1
BrdU_14	RUN_31	55	8	8	1
BrdU_15	RUN_31	55	5	5	1
BrdU_16	RUN_31	55	7	7	1
BrdU_17	RUN_31	55	4	4	1
BrdU_19	RUN_31	55	8	8	1
BrdU_20	RUN_31	55	6	6	1
BrdU_21	RUN_31	55	8	8	1
BrdU_22	RUN_31	55	6	6	1
BrdU_23	RUN_31	55	7	7	1
BrdU_24	RUN_31	55	6	6	1
BrdU_25	RUN_31	55	5	5	1
BrdU_26	RUN_31	55	4	3	0.75
BrdU_27	RUN_31	55	7	7	1
BrdU_28	RUN_31	55	5	5	1
BrdU_29	RUN_31	55	6	6	1
BrdU_30	RUN_31	55	3	3	1
BrdU_31	RUN_31	55	5	5	1
BrdU_32	RUN_31	55	6	6	1
BrdU_33	RUN_31	55	7	7	1
BrdU_34	RUN_31	55	9	9	1
BrdU_01	RUN_32	55	8	8	1
BrdU_02	RUN_32	55	6	5	0.833333
BrdU_03	RUN_32	55	8	8	1
BrdU_04	RUN_32	55	7	7	1
BrdU_05	RUN_32	55	7	7	1
BrdU_06	RUN_32	55	6	6	1
BrdU_07	RUN_32	55	5	5	1
BrdU_08	RUN_32	55	5	5	1
BrdU_09	RUN_32	55	5	5	1
BrdU_10	RUN_32	55	4	4	1
BrdU_11	RUN_32	55	5	5	1
BrdU_12	RUN_32	55	8	8	1
BrdU_13	RUN_32	55	6	6	1
BrdU_14	RUN_32	55	7	7	1
BrdU_15	RUN_32	55	6	6	1
BrdU_16	RUN_32	55	7	7	1
BrdU_17	RUN_32	55	5	5	1
BrdU_18	RUN_32	55	6	6	1
BrdU_19	RUN_32	55	11	9	0.818182
BrdU_20	RUN_32	55	7	7	1
BrdU_22	RUN_32	55	7	7	1
BrdU_23	RUN_32	55	7	7	1
BrdU_24	RUN_32	55	3	3	1
BrdU_25	RUN_32	55	6	6	1
BrdU_26	RUN_32	55	4	4	1
BrdU_27	RUN_32	55	7	6	0.857143
BrdU_28	RUN_32	55	3	3	1
BrdU_29	RUN_32	55	4	4	1
BrdU_30	RUN_32	55	7	7	1
BrdU_31	RUN_32	55	5	5	1
BrdU_32	RUN_32	55	6	6	1
BrdU_33	RUN_32	55	7	7	1
BrdU_34	RUN_32	55	5	5	1
BrdU_01	RUN_33	55	6	6	1
BrdU_02	RUN_33	55	6	6	1
BrdU_03	RUN_33	55	6	6	1
BrdU_04	RUN_33	55	8	8	1
BrdU_05	RUN_33	55	4	4	1
BrdU_06	RUN_33	55	8	8	1
BrdU_07	RUN_33	55	7	7	1
BrdU_08	RUN_33	55	9	9	1
BrdU_09	RUN_33	55	7	6	0.857143
BrdU_10	RUN_33	55	3	3	1
BrdU_11	RUN_33	55	3	3	1
BrdU_12	RUN_33	55	4	4	1
BrdU_13	RUN_33	55	7	7	1
BrdU_14	RUN_33	55	6	6	1
BrdU_15	RUN_33	55	5	5	1
BrdU_16	RUN_33	55	4	4	1
BrdU_17	RUN_33	55	6	6	1
BrdU_18	RUN_33	55	6	6	1
BrdU_19	RUN_33	55	7	7	1
BrdU_20	RUN_33	55	7	7	1
BrdU_21	RUN_33	55	7	7	1
BrdU_22	RUN_33	55	8	7	0.875
BrdU_23	RUN_33	55	8	8	1
BrdU_24	RUN_33	55	5	5	1
BrdU_25	RUN_33	55	7	7	1
BrdU_26	RUN_33	55	5	3	0.6
BrdU_27	RUN_33	55	5	5	1
BrdU_28	RUN_33	55	4	4	1
BrdU_29	RUN_33	55	4	4	1
BrdU_30	RUN_33	55	4	4	1

[truncated: 39 more sheets: Fig3g, Fig3i, Fig4c, Fig4e, Fig4f, Fig4g, Fig4i, Fig4j, Fig5a, Fig5b, Fig5c, Fig5d, Fig6d, Fig6f, Fig7b, Fig7c, Fig7e, Fig7f, Fig7g, Fig7h …]
